# Supplementary material for: Panax notoginseng Root Cell Death Caused by the Autotoxic Ginsenoside Rg1 Is Due to Over-Accumulation of ROS, as Revealed by Transcriptomic and Cellular Approaches
Source: Front Plant Sci. 2018 Feb 28;9:264. doi: 10.3389/fpls.2018.00264 (PMC5836058; doi:10.3389/fpls.2018.00264)
Supplement: Table S3 — All differentially expressed genes identified after exposure to Rg1 for 0, 3, 12, 24, and 48 h. [file Table3.xlsx]

## Sheet: Differential genes
Table S3 All differentially expressed genes identified after exposure to Rg1 for 0, 3, 12, 24, and 48h
GeneID	Description	Group compared	log2 Ratio	Pvalue	FDR	significant	Pathway	GO Component	GO Function	GO Process
Unigene0016062	hypothetical protein CHLNCDRAFT_56644 [Chlorella variabilis]	3h VS 0h	7.50239	6.68e-08	0.00218236	yes	-	-	-	-
Unigene0022471	Bifunctional inhibitor/lipid-transfer protein/seed storage 2S albumin superfamily protein [Theobroma cacao]	3h VS 0h	-2.91166	2.14e-08	0.00200422	yes	-	-	-	-
Unigene0033836	--	3h VS 0h	-3.41492	6.98e-08	0.00218236	yes	-	-	-	-
Unigene0052283	hypothetical protein M569_00248, partial [Genlisea aurea]	3h VS 0h	4.20856	8.03e-07	0.0150798	yes	-	-	-	-
Unigene0079085	Leucine-rich receptor-like protein kinase family protein [Theobroma cacao]	3h VS 0h	-5.60149	1.55e-07	0.00363196	yes	-	GO:0043231//intracellular membrane-bounded organelle;GO:0031224//intrinsic component of membrane	GO:0032550;GO:0004672//protein kinase activity;GO:0016628//oxidoreductase activity, acting on the CH-CH group of donors, NAD or NADP as acceptor	GO:0006464//cellular protein modification process;GO:0006796//phosphate-containing compound metabolic process
Unigene0005055	PREDICTED: major latex allergen Hev b 5-like [Cicer arietinum]	12h VS 0h	13.4746	1.77523e-05	0.0480142	yes	-	-	-	-
Unigene0008548	--	12h VS 0h	-11.1254	1.57391e-06	0.0185078	yes	-	-	-	-
Unigene0008549	PREDICTED: probable uridine nucleosidase 2-like [Solanum lycopersicum]	12h VS 0h	-11.8701	7.19708e-06	0.031592	yes	-	-	-	-
Unigene0015156	40S ribosomal protein S15 [Phytophthora infestans T30-4]	12h VS 0h	-5.55147	1.03615e-05	0.036873	yes	ko03010//Ribosome	-	-	-
Unigene0015726	--	12h VS 0h	-14.7874	3.08549e-06	0.0214754	yes	-	-	-	-
Unigene0016778	--	12h VS 0h	-14.8589	2.10754e-06	0.0185078	yes	-	-	-	-
Unigene0017305	PREDICTED: peptidyl-prolyl cis-trans isomerase 1-like [Glycine max]	12h VS 0h	14.5585	1.56779e-05	0.044932	yes	-	GO:0044424	GO:0033218//amide binding;GO:0016859//cis-trans isomerase activity	GO:0018208//peptidyl-proline modification
Unigene0018328	60S ribosomal protein L26-2 [Arabidopsis thaliana]	12h VS 0h	-4.78523	7.6874e-07	0.0149815	yes	ko03010//Ribosome	-	-	-
Unigene0020150	transcription factor BTF3-like protein [Phytophthora sojae]	12h VS 0h	-4.52029	1.12934e-05	0.0379465	yes	-	-	-	-
Unigene0022023	anther-specific protein [Pisum sativum]	12h VS 0h	16.7869	9.2519e-06	0.034674	yes	-		GO:0043169//cation binding	-
Unigene0022375	Heat shock protein 90.1 [Theobroma cacao]	12h VS 0h	-14.4172	1.43972e-05	0.0448619	yes	ko04141//Protein processing in endoplasmic reticulum;ko04626//Plant-pathogen interaction	-	GO:0005515//protein binding;GO:0032550	GO:0042742//defense response to bacterium;GO:0044267//cellular protein metabolic process
Unigene0025219	RL14, ribosomal protein 14 60S large ribosomal subunit [Thalassiosira pseudonana CCMP1335]	12h VS 0h	-6.64978	5.77675e-06	0.0296262	yes	ko03010//Ribosome	GO:0043232;GO:0043231//intracellular membrane-bounded organelle;GO:0044444//cytoplasmic part;GO:0030529//ribonucleoprotein complex	GO:0005198//structural molecule activity	GO:0010467//gene expression
Unigene0027836	40S ribosomal protein S14 [Phytophthora infestans T30-4]	12h VS 0h	-6.57249	1.82316e-05	0.0480142	yes	ko03010//Ribosome	GO:0005911//cell-cell junction;GO:0015935//small ribosomal subunit;GO:0016020//membrane;GO:0044437;GO:0009536//plastid;GO:0031981//nuclear lumen	GO:0005198//structural molecule activity	GO:0010467//gene expression
Unigene0028996	40S ribosomal protein S4 [Phytophthora infestans T30-4]	12h VS 0h	-4.57911	1.47622e-05	0.0448619	yes	ko03010//Ribosome	GO:0005840//ribosome;GO:0044446	GO:0003676//nucleic acid binding;GO:0005198//structural molecule activity	GO:0010467//gene expression
Unigene0029314	vegetative lectin [Pisum sativum]	12h VS 0h	16.5417	3.55511e-06	0.0230945	yes	-		GO:0005488//binding	-
Unigene0030355	--	12h VS 0h	6.31259	1.93421e-05	0.0495983	yes	-	-	-	-
Unigene0031948	--	12h VS 0h	11.0271	6.36991e-06	0.0310348	yes	-	-	-	-
Unigene0033836	--	12h VS 0h	-4.16704	1.05661e-08	0.00102959	yes	-	-	-	-
Unigene0036919	50S ribosomal protein L23Ae [Saprolegnia diclina VS20]	12h VS 0h	-4.96678	2.63621e-06	0.0197598	yes	ko03010//Ribosome	-	-	-
Unigene0037920	14-3-3 d-2 protein [Nicotiana tabacum]	12h VS 0h	-3.40008	1.27272e-05	0.0413387	yes	-	-	GO:0005515//protein binding	-
Unigene0038125	Os05g0445500 [Oryza sativa Japonica Group]	12h VS 0h	-6.49004	4.25376e-06	0.0259059	yes	ko03010//Ribosome	-	-	-
Unigene0045325	chloroplast chlorophyll a/b binding protein [Pisum sativum]	12h VS 0h	15.1963	1.05955e-05	0.036873	yes	ko01100//Metabolic pathways;ko00196//Photosynthesis - antenna proteins	-	-	-
Unigene0046879	PREDICTED: cysteine proteinase 15A [Glycine max]	12h VS 0h	-11.7398	1.05687e-06	0.0171639	yes	-	-	-	-
Unigene0049891	tubular mastigoneme protein [Ochromonas danica]	12h VS 0h	-11.2756	2.89307e-07	0.00939688	yes	-	-	-	-
Unigene0056263	Uncharacterized protein TCM_032752 [Theobroma cacao]	12h VS 0h	-11.5543	3.85461e-08	0.001878	yes	-	-	-	-
Unigene0056764	elongation factor 1 alpha, partial [Mallomonas rasilis]	12h VS 0h	-4.88891	1.51931e-05	0.0448619	yes	ko03013//RNA transport	-	-	-
Unigene0058657	ATP-binding cassette superfamily [Micromonas sp. RCC299]	12h VS 0h	-11.7974	7.4569e-06	0.031592	yes	-	-	-	-
Unigene0059060	diacylglyceryl-N,N,N-trimethylhomoserine synthesis protein [Coccomyxa subellipsoidea C-169]	12h VS 0h	-5.22239	2.00885e-06	0.0185078	yes	ko00564//Glycerophospholipid metabolism	-	-	-
Unigene0060215	ATP synthase subunit beta [Medicago truncatula]	12h VS 0h	-7.75488	5.23742e-07	0.0127586	yes	-	-	-	-
Unigene0061768	cytochrome c oxidase subunit 2 (mitochondrion) [Cyanophora paradoxa]	12h VS 0h	-15.5019	4.60617e-06	0.026402	yes	ko01100//Metabolic pathways;ko00190//Oxidative phosphorylation	GO:0016020//membrane	-	-
Unigene0072980	cytochrome c oxidase subunit 3 [Nephroselmis olivacea]	12h VS 0h	-16.3327	1.89122e-06	0.0185078	yes	ko01100//Metabolic pathways;ko00190//Oxidative phosphorylation	GO:0043231//intracellular membrane-bounded organelle;GO:0016020//membrane	GO:0016491//oxidoreductase activity	GO:0022904//respiratory electron transport chain
Unigene0078966	Atp6 [Ostreococcus tauri]	12h VS 0h	-15.5295	2.27924e-06	0.0185078	yes	ko01100//Metabolic pathways;ko00190//Oxidative phosphorylation	GO:0016020//membrane	-	GO:0006810//transport
Unigene0079498	apocytochrome b (mitochondrion) [Pyropia haitanensis]	12h VS 0h	-14.0912	6.74058e-06	0.0312769	yes	ko01100//Metabolic pathways;ko00190//Oxidative phosphorylation;ko00910//Nitrogen metabolism	GO:0043231//intracellular membrane-bounded organelle;GO:0044425//membrane part	GO:0003824//catalytic activity	GO:0055114//oxidation-reduction process;GO:0044237//cellular metabolic process
Unigene0088338	cytochrome c oxidase subunit I [Lingulodinium polyedrum]	12h VS 0h	-15.3432	1.842e-06	0.0185078	yes	ko01100//Metabolic pathways;ko00190//Oxidative phosphorylation	-	-	-
Unigene0088683	--	12h VS 0h	15.7721	4.92749e-06	0.0266747	yes	-	-	-	-
Unigene0093073	--	12h VS 0h	-14.0969	8.59693e-06	0.0335081	yes	-	-	-	-
Unigene0098994	60S acidic ribosomal family protein [Arabidopsis thaliana]	12h VS 0h	-12.8006	8.14961e-06	0.0330881	yes	ko03010//Ribosome	-	-	-
Unigene0099911	--	12h VS 0h	-14.849	1.64549e-05	0.0458113	yes	-	-	-	-
Unigene0029314	vegetative lectin [Pisum sativum]	24h VS 0h	16.5849	1.98e-69	1.94e-64	yes	-	-	GO:0005488//binding	-
Unigene0022023	anther-specific protein [Pisum sativum]	24h VS 0h	16.3122	1.83e-45	8.96e-41	yes	-	-	GO:0043169//cation binding	-
Unigene0063147	Non-specific lipid-transfer protein [Medicago truncatula]	24h VS 0h	15.767	5.37e-26	6.58e-22	yes	-	-	-	-
Unigene0088683	--	24h VS 0h	15.3786	4.78e-05	0.00675898	yes	-	-	-	-
Unigene0045325	chloroplast chlorophyll a/b binding protein [Pisum sativum]	24h VS 0h	15.1652	1.08e-40	3.54e-36	yes	ko01100//Metabolic pathways;ko00196//Photosynthesis - antenna proteins	-	-	-
Unigene0030288	EF1a-like protein [Phragmipedium longifolium]	24h VS 0h	14.902	7.29e-27	1.19e-22	yes	ko03013//RNA transport	-	-	-
Unigene0017305	PREDICTED: peptidyl-prolyl cis-trans isomerase 1-like [Glycine max]	24h VS 0h	14.6958	4.92e-33	1.21e-28	yes	-	GO:0044424	GO:0033218//amide binding;GO:0016859//cis-trans isomerase activity	GO:0018208//peptidyl-proline modification
Unigene0066220	--	24h VS 0h	14.6087	1.85e-21	9.1e-18	yes	-	-	-	-
Unigene0095465	Non-specific lipid-transfer protein [Medicago truncatula]	24h VS 0h	14.5295	2.05e-20	7.17e-17	yes	-	-	-	-
Unigene0000538	tumor protein-like protein [Pisum sativum]	24h VS 0h	14.3945	1.26e-20	4.57e-17	yes	-	-	-	-
Unigene0020528	dormancy-associated protein [Pisum sativum]	24h VS 0h	14.2134	1.92e-27	3.76e-23	yes	-	-	-	-
Unigene0078305	60S ribosomal protein L36 [Medicago truncatula]	24h VS 0h	14.1791	4.83e-26	6.58e-22	yes	ko03010//Ribosome	GO:0005911//cell-cell junction;GO:0015934//large ribosomal subunit;GO:0044437	GO:0005198//structural molecule activity	GO:0010467//gene expression
Unigene0037969	Ribulose bisphosphate carboxylase small chain [Medicago truncatula]	24h VS 0h	14.1456	2.24e-25	2.19e-21	yes	ko01100//Metabolic pathways;ko00710//Carbon fixation in photosynthetic organisms;ko00630//Glyoxylate and dicarboxylate metabolism	-	-	-
Unigene0071923	Defensin [Medicago truncatula]	24h VS 0h	14.1311	3.41e-17	6.43e-14	yes	-	-	-	GO:0006950//response to stress
Unigene0093856	dormancy-associated protein [Pisum sativum]	24h VS 0h	14.0617	8.86e-21	3.95e-17	yes	-	-	-	-
Unigene0027941	PREDICTED: probable protein Pop3-like [Cicer arietinum]	24h VS 0h	14.0216	1.03e-20	4.05e-17	yes	-	GO:0016020//membrane;GO:0044444//cytoplasmic part	-	GO:0009617//response to bacterium;GO:0009620//response to fungus
Unigene0022374	PREDICTED: heat shock cognate protein 80-like [Cicer arietinum]	24h VS 0h	14.0208	5.99e-17	9.97e-14	yes	ko04141//Protein processing in endoplasmic reticulum;ko04626//Plant-pathogen interaction	-	GO:0005515//protein binding;GO:0032550	GO:0042742//defense response to bacterium;GO:0044267//cellular protein metabolic process
Unigene0021567	--	24h VS 0h	13.9571	5.41e-05	0.00751113	yes	-	-	-	-
Unigene0057013	60S ribosomal protein L27 [Medicago truncatula]	24h VS 0h	13.853	4.18e-23	2.73e-19	yes	ko03010//Ribosome	-	-	-
Unigene0100031	PREDICTED: chlorophyll a-b binding protein 215, chloroplastic-like [Cicer arietinum]	24h VS 0h	13.8364	1.14e-14	1.24e-11	yes	ko01100//Metabolic pathways;ko00196//Photosynthesis - antenna proteins	-	-	-
Unigene0015997	dehydrin [Pistacia vera]	24h VS 0h	13.7938	1.42e-18	3.4e-15	yes	-	-	-	-
Unigene0092756	40S ribosomal protein S24 [Medicago truncatula]	24h VS 0h	13.7918	2.87e-17	5.51e-14	yes	ko03010//Ribosome	GO:0015935//small ribosomal subunit;GO:0016020//membrane;GO:0030312;GO:0044437;GO:0009536//plastid;GO:0031981//nuclear lumen	GO:0036094//small molecule binding;GO:0005198//structural molecule activity	GO:0010467//gene expression
Unigene0021138	PREDICTED: uncharacterized PE-PGRS family protein PE_PGRS46-like [Cicer arietinum]	24h VS 0h	13.6943	3.21e-20	1.09e-16	yes	-	-	-	-
Unigene0060629	PREDICTED: 40S ribosomal protein S20-2-like [Cicer arietinum]	24h VS 0h	13.6864	2.34e-19	6.71e-16	yes	ko03010//Ribosome	GO:0005911//cell-cell junction;GO:0015935//small ribosomal subunit;GO:0030312;GO:0031981//nuclear lumen	GO:0003676//nucleic acid binding;GO:0005198//structural molecule activity	GO:0010467//gene expression
Unigene0053166	PsHSC71.0 [Pisum sativum]	24h VS 0h	13.6608	3.5e-17	6.48e-14	yes	-	-	-	-
Unigene0091901	40S ribosomal protein S8 [Zea mays]	24h VS 0h	13.656	2.04e-25	2.19e-21	yes	ko03010//Ribosome	-	-	-
Unigene0062310	Early tobacco anther [Medicago truncatula]	24h VS 0h	13.6261	2.29e-19	6.71e-16	yes	-	GO:0044444//cytoplasmic part	-	-
Unigene0027610	RRNA intron-encoded homing endonuclease [Medicago truncatula]	24h VS 0h	13.557	0.000107101	0.0133013	yes	-	-	-	-
Unigene0041600	histone H3, partial [Mentha sp. MC-2012]	24h VS 0h	13.5464	4.43e-11	2.35e-08	yes	-	GO:0000785//chromatin;GO:0005634//nucleus	GO:0003676//nucleic acid binding;GO:0046983//protein dimerization activity	GO:0009566//fertilization;GO:0034728//nucleosome organization;GO:0003006//developmental process involved in reproduction
Unigene0027260	--	24h VS 0h	13.5371	1.46e-10	7.13e-08	yes	-	-	-	-
Unigene0061546	--	24h VS 0h	13.511	0.00010324	0.0128706	yes	-	-	-	-
Unigene0049067	PREDICTED: 60S ribosomal protein L23-like [Cucumis sativus]	24h VS 0h	13.4951	4.27e-14	4.23e-11	yes	ko03010//Ribosome	GO:0015934//large ribosomal subunit;GO:0031981//nuclear lumen	GO:0005198//structural molecule activity	GO:0010467//gene expression
Unigene0029817	PREDICTED: glyceraldehyde-3-phosphate dehydrogenase, cytosolic-like [Cicer arietinum]	24h VS 0h	13.4705	9.3e-21	3.97e-17	yes	ko01100//Metabolic pathways;ko01110//Biosynthesis of secondary metabolites;ko00010//Glycolysis / Gluconeogenesis	GO:0030312;GO:0031967;GO:0031981//nuclear lumen;GO:0009536//plastid;GO:0044437;GO:0005911//cell-cell junction;GO:0005576//extracellular region;GO:0016020//membrane	GO:0016620//oxidoreductase activity, acting on the aldehyde or oxo group of donors, NAD or NADP as acceptor;GO:0046914//transition metal ion binding;GO:0000166//nucleotide binding	GO:0010038//response to metal ion;GO:0019318//hexose metabolic process;GO:0000302//response to reactive oxygen species;GO:0009617//response to bacterium;GO:0006970//response to osmotic stress;GO:0009791//post-embryonic development;GO:0048608//reproductive structure development;GO:0034285
Unigene0032015	PREDICTED: 40S ribosomal protein S16-like isoform X1 [Cicer arietinum]	24h VS 0h	13.4677	2.56e-17	5.02e-14	yes	ko03010//Ribosome	GO:0005911//cell-cell junction;GO:0015935//small ribosomal subunit;GO:0030312;GO:0009536//plastid;GO:0031981//nuclear lumen	GO:0005198//structural molecule activity	GO:0010467//gene expression
Unigene0008471	ascorbate peroxidase [Luffa aegyptiaca]	24h VS 0h	13.4381	2.18e-11	1.23e-08	yes	ko00480//Glutathione metabolism;ko00053//Ascorbate and aldarate metabolism	-	-	-
Unigene0005383	Ubiquitin [Medicago truncatula]	24h VS 0h	13.4257	1.21e-11	7.18e-09	yes	ko03010//Ribosome	-	-	-
Unigene0100030	light-harvesting chlorophyll-a/b binding protein Lhcb2 [Pisum sativum]	24h VS 0h	13.3934	6.97e-19	1.85e-15	yes	ko01100//Metabolic pathways;ko00196//Photosynthesis - antenna proteins	-	-	-
Unigene0049165	photosystem I assembly protein Ycf3 (chloroplast) [Solanum carolinense]	24h VS 0h	13.3893	4.86e-15	5.61e-12	yes	-	GO:0009526//plastid envelope;GO:0034357;GO:0009534//chloroplast thylakoid	-	GO:0044237//cellular metabolic process
Unigene0073066	Histone H3 [Medicago truncatula]	24h VS 0h	13.3818	9.89e-11	4.9e-08	yes	-	-	-	-
Unigene0038245	polyubiquitin [Glycine max]	24h VS 0h	13.3796	3.6e-12	2.37e-09	yes	ko03010//Ribosome	-	-	-
Unigene0022748	HMG 1 protein [Pisum sativum]	24h VS 0h	13.3723	1.36e-18	3.34e-15	yes	ko03410//Base excision repair	-	-	-
Unigene0010417	60S ribosomal protein L13 [Medicago truncatula]	24h VS 0h	13.3597	7.6e-15	8.48e-12	yes	ko03010//Ribosome	-	-	-
Unigene0019460	Histone H3.2 [Triticum urartu]	24h VS 0h	13.354	5.21e-12	3.3e-09	yes	-	-	-	-
Unigene0090575	--	24h VS 0h	13.3415	2.36e-11	1.31e-08	yes	-	-	-	-
Unigene0027259	PREDICTED: 60S ribosomal protein L18-like [Cicer arietinum]	24h VS 0h	13.3308	6.07e-14	5.84e-11	yes	ko03010//Ribosome	-	-	-
Unigene0042863	Ribosomal protein L18e/L15 superfamily protein [Theobroma cacao]	24h VS 0h	13.3029	1.4e-16	2.17e-13	yes	ko03010//Ribosome	-	-	-
Unigene0000539	PREDICTED: translationally-controlled tumor protein homolog [Solanum lycopersicum]	24h VS 0h	13.3008	1.27e-11	7.49e-09	yes	-	-	-	-
Unigene0015733	PREDICTED: 60S ribosomal protein L32-1-like [Cicer arietinum]	24h VS 0h	13.2866	2.02e-15	2.48e-12	yes	ko03010//Ribosome	GO:0015934//large ribosomal subunit;GO:0031981//nuclear lumen	GO:0005198//structural molecule activity	GO:0010467//gene expression
Unigene0051096	histone 2 [Populus trichocarpa]	24h VS 0h	13.2835	2.39e-19	6.71e-16	yes	-	-	-	-
Unigene0026266	PREDICTED: 60S ribosomal protein L21-1-like [Cicer arietinum]	24h VS 0h	13.2749	1.16e-15	1.54e-12	yes	ko03010//Ribosome	GO:0015934//large ribosomal subunit;GO:0009536//plastid;GO:0031981//nuclear lumen	GO:0005198//structural molecule activity	GO:0010467//gene expression
Unigene0022551	MLP-like protein [Medicago truncatula]	24h VS 0h	13.2728	2.58e-19	7.04e-16	yes	-	-	-	GO:0006950//response to stress
Unigene0063418	PREDICTED: 40S ribosomal protein S28-like [Glycine max]	24h VS 0h	13.2706	1.22e-15	1.58e-12	yes	ko03010//Ribosome	-	-	-
Unigene0007599	--	24h VS 0h	13.2543	0.000120288	0.0145405	yes	-	-	-	-
Unigene0083351	Fasciclin-like arabinogalactan family protein [Arabidopsis thaliana]	24h VS 0h	13.2318	5.47e-17	9.26e-14	yes	-	-	-	-
Unigene0025027	Methionine synthase [Medicago truncatula]	24h VS 0h	13.2231	3.36e-23	2.36e-19	yes	ko01100//Metabolic pathways;ko01110//Biosynthesis of secondary metabolites;ko00270//Cysteine and methionine metabolism;ko00450//Selenocompound metabolism	GO:0009532//plastid stroma;GO:0009526//plastid envelope;GO:0042579//microbody;GO:0044437;GO:0005911//cell-cell junction;GO:0005576//extracellular region;GO:0016020//membrane	GO:0008172;GO:0046914//transition metal ion binding	GO:0000097//sulfur amino acid biosynthetic process;GO:0010038//response to metal ion;GO:0006970//response to osmotic stress
Unigene0022065	PREDICTED: 60S ribosomal protein L29-1-like isoform X1 [Cicer arietinum]	24h VS 0h	13.2143	8.21e-12	4.97e-09	yes	ko03010//Ribosome	GO:0015934//large ribosomal subunit;GO:0031981//nuclear lumen	GO:0005198//structural molecule activity	GO:0010467//gene expression
Unigene0015706	PREDICTED: 40S ribosomal protein S17-like [Cicer arietinum]	24h VS 0h	13.2114	4.08e-10	1.88e-07	yes	ko03010//Ribosome	GO:0015935//small ribosomal subunit;GO:0016020//membrane;GO:0031981//nuclear lumen	GO:0005198//structural molecule activity	GO:0010467//gene expression
Unigene0085471	PREDICTED: 60S ribosomal protein L23-like [Fragaria vesca subsp. vesca]	24h VS 0h	13.191	1e-15	1.37e-12	yes	ko03010//Ribosome	-	-	-
Unigene0051094	PREDICTED: histone H2A-like isoform 2 [Glycine max]	24h VS 0h	13.1779	5.77e-12	3.61e-09	yes	-	-	-	-
Unigene0035826	PREDICTED: calmodulin-related protein isoform 4 [Vitis vinifera]	24h VS 0h	13.1776	6.61e-18	1.41e-14	yes	ko04626//Plant-pathogen interaction;ko04070//Phosphatidylinositol signaling system	GO:0043231//intracellular membrane-bounded organelle	GO:0046872//metal ion binding	GO:0019932//second-messenger-mediated signaling;GO:0009640//photomorphogenesis
Unigene0002631	40S ribosomal protein S29 [Medicago truncatula]	24h VS 0h	13.1772	2.03e-07	5.34e-05	yes	ko03010//Ribosome	-	-	-
Unigene0088259	ribosomal protein L32 [Medicago sativa]	24h VS 0h	13.1752	4.04e-12	2.63e-09	yes	ko03010//Ribosome	-	-	-
Unigene0085162	dehydrin-cognate [Pisum sativum]	24h VS 0h	13.1603	5.36e-22	2.92e-18	yes	-	-	-	-
Unigene0045030	Heat shock protein [Medicago truncatula]	24h VS 0h	13.1577	4.79e-25	3.92e-21	yes	ko04141//Protein processing in endoplasmic reticulum;ko04626//Plant-pathogen interaction	-	-	-
Unigene0093610	hydroxyproline rich glycoprotein PsHRGP1, partial [Pisum sativum]	24h VS 0h	13.1299	1.95e-15	2.42e-12	yes	ko03010//Ribosome	GO:0005911//cell-cell junction;GO:0015934//large ribosomal subunit;GO:0044437;GO:0009536//plastid;GO:0031981//nuclear lumen	GO:0005198//structural molecule activity	GO:0010467//gene expression
Unigene0031730	ribosomal protein L30e [Pisum sativum]	24h VS 0h	13.1216	3.63e-15	4.24e-12	yes	ko03010//Ribosome	GO:0005911//cell-cell junction;GO:0015934//large ribosomal subunit;GO:0016020//membrane	GO:0005198//structural molecule activity	GO:0010467//gene expression;GO:0051707//response to other organism
Unigene0011323	60S ribosomal protein L11 [Medicago truncatula]	24h VS 0h	13.1206	1.35e-19	4.13e-16	yes	ko03010//Ribosome	-	-	-
Unigene0030800	40S ribosomal protein S10-like protein [Medicago truncatula]	24h VS 0h	13.1205	7.7e-14	7.2e-11	yes	ko03010//Ribosome	GO:0009536//plastid;GO:0030312;GO:0015935//small ribosomal subunit	GO:0003676//nucleic acid binding	GO:0060688//regulation of morphogenesis of a branching structure;GO:0006351//transcription, DNA-templated;GO:0031328//positive regulation of cellular biosynthetic process;GO:0048878//chemical homeostasis;GO:0044087;GO:0010014//meristem initiation
Unigene0050315	PREDICTED: calreticulin-like isoform X1 [Cicer arietinum]	24h VS 0h	13.1195	3.37e-25	3.01e-21	yes	ko04141//Protein processing in endoplasmic reticulum;ko04145//Phagosome	GO:0005911//cell-cell junction;GO:0005576//extracellular region;GO:0044437;GO:0009536//plastid	GO:0046872//metal ion binding;GO:0005515//protein binding	GO:0055065//metal ion homeostasis;GO:0006970//response to osmotic stress;GO:0044267//cellular protein metabolic process;GO:0010038//response to metal ion
Unigene0008472	Cytosolic ascorbate peroxidase [Medicago truncatula]	24h VS 0h	13.1093	5.34e-16	7.7e-13	yes	ko00480//Glutathione metabolism;ko00053//Ascorbate and aldarate metabolism	-	-	-
Unigene0092065	PREDICTED: 60S ribosomal protein L34-like [Cicer arietinum]	24h VS 0h	13.106	2.07e-15	2.51e-12	yes	ko03010//Ribosome	GO:0015934//large ribosomal subunit;GO:0044437;GO:0009536//plastid;GO:0031981//nuclear lumen	GO:0005198//structural molecule activity	GO:0010467//gene expression
Unigene0009587	PREDICTED: 60S ribosomal protein L37a-like [Vitis vinifera]	24h VS 0h	13.1053	1.47e-10	7.13e-08	yes	ko03010//Ribosome	GO:0015934//large ribosomal subunit	GO:0005198//structural molecule activity	GO:0010467//gene expression
Unigene0062404	PREDICTED: retrotransposon-like protein 1-like [Cicer arietinum]	24h VS 0h	13.1052	9.79e-22	5.06e-18	yes	-	-	-	-
Unigene0010416	PREDICTED: 60S ribosomal protein L13-1-like [Cicer arietinum]	24h VS 0h	13.0818	3.14e-11	1.7e-08	yes	ko03010//Ribosome	-	-	-
Unigene0005370	60S ribosomal protein L26-1 [Medicago truncatula]	24h VS 0h	13.0625	3.27e-14	3.27e-11	yes	ko03010//Ribosome	-	-	-
Unigene0061123	PREDICTED: 60S ribosomal protein L37-3-like isoform X2 [Cicer arietinum]	24h VS 0h	13.062	1.31e-11	7.68e-09	yes	ko03010//Ribosome	GO:0015934//large ribosomal subunit	GO:0043169//cation binding;GO:0003723//RNA binding;GO:0005198//structural molecule activity	GO:0010467//gene expression
Unigene0032376	40S ribosomal protein S11 [Arabidopsis lyrata subsp. lyrata]	24h VS 0h	13.042	1.41e-14	1.51e-11	yes	ko03010//Ribosome	GO:0005911//cell-cell junction;GO:0015935//small ribosomal subunit;GO:0030312	GO:0005198//structural molecule activity	GO:0010467//gene expression
Unigene0017962	Os05g0487600 [Oryza sativa Japonica Group]	24h VS 0h	13.0399	3.69e-16	5.57e-13	yes	-	GO:0005840//ribosome;GO:0043231//intracellular membrane-bounded organelle	GO:0003676//nucleic acid binding;GO:0034061;GO:0004527//exonuclease activity;GO:0036094//small molecule binding	GO:0006260//DNA replication
Unigene0044599	Histone H2B [Medicago truncatula]	24h VS 0h	13.0378	9.46e-10	4e-07	yes	-	GO:0031981//nuclear lumen;GO:0009532//plastid stroma;GO:0000785//chromatin;GO:0005911//cell-cell junction;GO:0031976	GO:0003676//nucleic acid binding;GO:0046983//protein dimerization activity	GO:0034728//nucleosome organization
Unigene0008367	PREDICTED: 40S ribosomal protein S21-2-like [Cicer arietinum]	24h VS 0h	13.0338	7.91e-13	6.01e-10	yes	ko03010//Ribosome	-	-	-
Unigene0092519	60S ribosomal protein L31 [Medicago truncatula]	24h VS 0h	13.0306	1.4e-14	1.51e-11	yes	ko03010//Ribosome	GO:0005911//cell-cell junction;GO:0015934//large ribosomal subunit;GO:0016020//membrane;GO:0030312;GO:0009536//plastid	GO:0005198//structural molecule activity	GO:0010467//gene expression
Unigene0074106	Os06g0172600 [Oryza sativa Japonica Group]	24h VS 0h	13.003	5.7e-13	4.4e-10	yes	ko03010//Ribosome	GO:0015935//small ribosomal subunit;GO:0031981//nuclear lumen	GO:0005198//structural molecule activity	GO:0010467//gene expression
Unigene0072026	PREDICTED: 60S ribosomal protein L15-1-like isoform X2 [Cicer arietinum]	24h VS 0h	13.0004	1.2e-16	1.92e-13	yes	ko03010//Ribosome	GO:0015934//large ribosomal subunit;GO:0016020//membrane;GO:0044437;GO:0031981//nuclear lumen	GO:0005198//structural molecule activity	GO:0010467//gene expression
Unigene0031399	PREDICTED: 40S ribosomal protein S5-like [Cicer arietinum]	24h VS 0h	12.994	4.72e-16	6.91e-13	yes	ko03010//Ribosome	GO:0005911//cell-cell junction;GO:0015935//small ribosomal subunit;GO:0016020//membrane;GO:0030312;GO:0044437;GO:0009536//plastid	GO:0003676//nucleic acid binding;GO:0005198//structural molecule activity	GO:0010467//gene expression
Unigene0006551	40S ribosomal protein S29 [Medicago truncatula]	24h VS 0h	12.966	2.85e-12	1.95e-09	yes	ko03010//Ribosome	-	-	-
Unigene0087081	PREDICTED: probable mediator of RNA polymerase II transcription subunit 37c-like [Cicer arietinum]	24h VS 0h	12.9591	8.84e-08	2.5e-05	yes	ko04141//Protein processing in endoplasmic reticulum;ko03040//Spliceosome;ko04144//Endocytosis	GO:0031981//nuclear lumen;GO:0005911//cell-cell junction;GO:0016020//membrane;GO:0005840//ribosome;GO:0005576//extracellular region;GO:0030312;GO:0044437;GO:0009526//plastid envelope	GO:0016462//pyrophosphatase activity;GO:0032550;GO:0044389	GO:0009620//response to fungus;GO:0009642//response to light intensity;GO:0009617//response to bacterium;GO:0010118//stomatal movement;GO:0000302//response to reactive oxygen species;GO:0007154//cell communication;GO:0010038//response to metal ion;GO:0009845//seed germination;GO:0032446//protein modification by small protein conjugation
Unigene0014379	--	24h VS 0h	12.9556	0.000262258	0.0275478	yes	-	-	-	-
Unigene0078441	Rack [Phaseolus vulgaris]	24h VS 0h	12.9549	1.89e-12	1.33e-09	yes	-	GO:0005840//ribosome;GO:0031981//nuclear lumen;GO:0009536//plastid	GO:0004683//calmodulin-dependent protein kinase activity	GO:0006412//translation;GO:0010038//response to metal ion;GO:0022613//ribonucleoprotein complex biogenesis;GO:0006464//cellular protein modification process;GO:0009755//hormone-mediated signaling pathway;GO:0006796//phosphate-containing compound metabolic process;GO:0022622//root system development;GO:0009737//response to abscisic acid
Unigene0090393	Os06g0172600 [Oryza sativa Japonica Group]	24h VS 0h	12.9512	1.91e-09	7.35e-07	yes	ko03010//Ribosome	GO:0015935//small ribosomal subunit;GO:0031981//nuclear lumen	GO:0005198//structural molecule activity	GO:0010467//gene expression
Unigene0023644	lipoxygenase [Pisum sativum]	24h VS 0h	12.9473	1.39e-24	1.05e-20	yes	ko01100//Metabolic pathways;ko00592//alpha-Linolenic acid metabolism;ko00591//Linoleic acid metabolism	-	GO:0046914//transition metal ion binding;GO:0016702//oxidoreductase activity, acting on single donors with incorporation of molecular oxygen, incorporation of two atoms of oxygen	GO:0006633//fatty acid biosynthetic process
Unigene0082781	Defensin [Medicago truncatula]	24h VS 0h	12.9468	1.46e-10	7.13e-08	yes	-	-	-	-
Unigene0039904	PREDICTED: probable histone H2B.1-like [Solanum lycopersicum]	24h VS 0h	12.9352	2.35e-11	1.31e-08	yes	-	GO:0031981//nuclear lumen;GO:0009536//plastid;GO:0000785//chromatin	GO:0003676//nucleic acid binding;GO:0046983//protein dimerization activity	GO:0034728//nucleosome organization
Unigene0052113	PREDICTED: 40S ribosomal protein S4-2-like [Cicer arietinum]	24h VS 0h	12.9256	2.91e-13	2.47e-10	yes	ko03010//Ribosome	GO:0015935//small ribosomal subunit;GO:0016020//membrane;GO:0044437;GO:0009536//plastid;GO:0031981//nuclear lumen	GO:0003676//nucleic acid binding;GO:0005198//structural molecule activity	GO:0010467//gene expression
Unigene0072557	PREDICTED: non-specific lipid-transfer protein 3-like [Cicer arietinum]	24h VS 0h	12.9236	1.25e-13	1.13e-10	yes	-	-	-	-
Unigene0028756	60S ribosomal protein L2 [Medicago truncatula]	24h VS 0h	12.9133	9.79e-21	4e-17	yes	ko03010//Ribosome	-	-	-
Unigene0060621	PREDICTED: 40S ribosomal protein S25-2-like [Cicer arietinum]	24h VS 0h	12.9071	7.79e-13	5.97e-10	yes	ko03010//Ribosome	GO:0005911//cell-cell junction;GO:0044437;GO:0015935//small ribosomal subunit	-	-
Unigene0026341	60S ribosomal protein L27a-3 [Medicago truncatula]	24h VS 0h	12.901	4.33e-12	2.76e-09	yes	ko03010//Ribosome	-	-	-
Unigene0068560	PREDICTED: 60S ribosomal protein L7a-like [Cicer arietinum]	24h VS 0h	12.8888	4.17e-20	1.36e-16	yes	ko03010//Ribosome	-	-	-
Unigene0072506	HMGI/Y [Pisum sativum]	24h VS 0h	12.8833	8.92e-19	2.3e-15	yes	-	-	-	-
Unigene0093334	extensin-like protein, partial [Cucumis sativus]	24h VS 0h	12.8815	2.47e-15	2.96e-12	yes	-	GO:0005911//cell-cell junction;GO:0005576//extracellular region;GO:0009534//chloroplast thylakoid	-	-
Unigene0090713	--	24h VS 0h	12.8813	3.69e-09	1.33e-06	yes	-	-	-	-
Unigene0005260	eukaryotic initiation factor 5A4-like protein [Solanum tuberosum]	24h VS 0h	12.8758	2.06e-08	6.54e-06	yes	-	-	-	-
Unigene0004100	acetyl-CoA carboxylase beta subunit [Lathyrus palustris]	24h VS 0h	12.8757	8.17e-11	4.11e-08	yes	ko01100//Metabolic pathways;ko00710//Carbon fixation in photosynthetic organisms;ko00630//Glyoxylate and dicarboxylate metabolism	-	-	-
Unigene0088640	PREDICTED: 60S acidic ribosomal protein P2-4-like [Cicer arietinum]	24h VS 0h	12.8754	1.7e-14	1.78e-11	yes	ko03010//Ribosome	GO:0005840//ribosome;GO:0016020//membrane;GO:0009536//plastid;GO:0031981//nuclear lumen	GO:0005198//structural molecule activity	GO:0006950//response to stress;GO:0006412//translation
Unigene0074840	--	24h VS 0h	12.8603	5.91e-11	3.07e-08	yes	-	-	-	-
Unigene0080384	PREDICTED: 40S ribosomal protein S19-1-like [Cicer arietinum]	24h VS 0h	12.8598	1.54e-15	1.95e-12	yes	ko03010//Ribosome	GO:0005911//cell-cell junction;GO:0015935//small ribosomal subunit;GO:0030312;GO:0031981//nuclear lumen	GO:0005198//structural molecule activity	GO:0010467//gene expression
Unigene0062064	PREDICTED: glycine-rich protein 2-like [Cicer arietinum]	24h VS 0h	12.8565	1.37e-08	4.57e-06	yes	-	GO:0044444//cytoplasmic part;GO:0016020//membrane	GO:0046914//transition metal ion binding;GO:0043566//structure-specific DNA binding	GO:0048437//floral organ development;GO:0043467//regulation of generation of precursor metabolites and energy;GO:0009414//response to water deprivation;GO:0009409//response to cold;GO:0006970//response to osmotic stress;GO:0032392//DNA geometric change;GO:0006351//transcription, DNA-templated
Unigene0062827	Os05g0188100 [Oryza sativa Japonica Group]	24h VS 0h	12.8472	4.6e-09	1.63e-06	yes	-	-	-	-
Unigene0005055	PREDICTED: major latex allergen Hev b 5-like [Cicer arietinum]	24h VS 0h	12.839	9.3e-19	2.34e-15	yes	-	-	-	-
Unigene0086273	Ubiquitin [Medicago truncatula]	24h VS 0h	12.8073	3.27e-12	2.18e-09	yes	ko03010//Ribosome	GO:0015934//large ribosomal subunit;GO:0031981//nuclear lumen	GO:0005198//structural molecule activity	GO:0010467//gene expression
Unigene0000638	PREDICTED: 60S ribosomal protein L18a-like [Cicer arietinum]	24h VS 0h	12.8051	4.54e-13	3.59e-10	yes	ko03010//Ribosome	-	-	-
Unigene0093482	PREDICTED: 60S ribosomal protein L5-like [Cicer arietinum]	24h VS 0h	12.8	4.49e-13	3.58e-10	yes	ko03010//Ribosome	GO:0031981//nuclear lumen;GO:0009536//plastid;GO:0015934//large ribosomal subunit;GO:0016020//membrane	GO:0019843//rRNA binding;GO:0005198//structural molecule activity	GO:0003002//regionalization;GO:0009887//organ morphogenesis;GO:0010467//gene expression
Unigene0010900	PREDICTED: 40S ribosomal protein S25-2-like [Cicer arietinum]	24h VS 0h	12.7966	1.03e-09	4.3e-07	yes	ko03010//Ribosome	GO:0005911//cell-cell junction;GO:0044437;GO:0015935//small ribosomal subunit	-	-
Unigene0090055	40S ribosomal protein S23 [Hyacinthus orientalis]	24h VS 0h	12.7905	2.26e-09	8.59e-07	yes	ko03010//Ribosome	GO:0015935//small ribosomal subunit;GO:0031981//nuclear lumen	GO:0005198//structural molecule activity	GO:0010467//gene expression
Unigene0035186	histone H1 [Pisum abyssinicum]	24h VS 0h	12.7895	5.81e-18	1.29e-14	yes	-	-	-	-
Unigene0024590	trypsin inhibitor [Pisum sativum]	24h VS 0h	12.7684	4.52e-10	2.06e-07	yes	-	-	-	-
Unigene0026244	40S ribosomal protein S3 [Medicago truncatula]	24h VS 0h	12.7676	1.25e-12	9.19e-10	yes	ko03010//Ribosome	GO:0015935//small ribosomal subunit;GO:0031981//nuclear lumen;GO:0009536//plastid;GO:0044437;GO:0005911//cell-cell junction	GO:0003676//nucleic acid binding;GO:0005198//structural molecule activity	GO:0006970//response to osmotic stress;GO:0010467//gene expression
Unigene0002700	PREDICTED: probable histone H2A.1-like [Cicer arietinum]	24h VS 0h	12.767	3.26e-13	2.69e-10	yes	-	-	-	-
Unigene0015672	40S ribosomal protein S6 [Cicer arietinum]	24h VS 0h	12.7624	1.38e-12	9.94e-10	yes	ko03010//Ribosome	GO:0005911//cell-cell junction;GO:0015935//small ribosomal subunit;GO:0016020//membrane;GO:0009536//plastid;GO:0031981//nuclear lumen	GO:0005198//structural molecule activity	GO:0010467//gene expression
Unigene0011547	60S acidic ribosomal protein PO [Euphorbia esula]	24h VS 0h	12.762	1.25e-16	1.97e-13	yes	ko03010//Ribosome	GO:0005840//ribosome;GO:0031981//nuclear lumen;GO:0009536//plastid;GO:0005911//cell-cell junction;GO:0005576//extracellular region;GO:0016020//membrane	GO:0046914//transition metal ion binding;GO:0005198//structural molecule activity	GO:0006412//translation;GO:0010038//response to metal ion;GO:0022613//ribonucleoprotein complex biogenesis;GO:0006970//response to osmotic stress
Unigene0093908	PREDICTED: sialidase-like [Glycine max]	24h VS 0h	12.7586	1.57e-14	1.66e-11	yes	-	-	-	-
Unigene0005261	PREDICTED: eukaryotic translation initiation factor 5A-2-like [Cicer arietinum]	24h VS 0h	12.7459	3.13e-09	1.15e-06	yes	-	-	-	-
Unigene0062523	60S ribosomal protein L39, partial [Zea mays]	24h VS 0h	12.744	4.03e-10	1.87e-07	yes	ko03010//Ribosome	GO:0043231//intracellular membrane-bounded organelle;GO:0015934//large ribosomal subunit	GO:0005198//structural molecule activity	GO:0010467//gene expression
Unigene0075337	40S ribosomal protein S3a-like protein [Medicago truncatula]	24h VS 0h	12.7415	2.25e-18	5.25e-15	yes	ko03010//Ribosome	-	-	-
Unigene0042425	--	24h VS 0h	12.7338	8.72e-05	0.0112333	yes	-	-	-	-
Unigene0011618	PREDICTED: 40S ribosomal protein S12-like isoform X2 [Cicer arietinum]	24h VS 0h	12.7316	5.99e-16	8.37e-13	yes	ko03010//Ribosome	GO:0043231//intracellular membrane-bounded organelle;GO:0015935//small ribosomal subunit	GO:0005198//structural molecule activity	GO:0006970//response to osmotic stress;GO:0010467//gene expression;GO:0010038//response to metal ion
Unigene0052926	60S ribosomal protein L1 [Arachis diogoi]	24h VS 0h	12.7069	4.15e-08	1.25e-05	yes	ko03010//Ribosome	GO:0005911//cell-cell junction;GO:0015934//large ribosomal subunit;GO:0016020//membrane;GO:0030312;GO:0044437;GO:0009536//plastid;GO:0031981//nuclear lumen	GO:0005198//structural molecule activity	GO:0010467//gene expression
Unigene0078706	unknown [Picea sitchensis]	24h VS 0h	12.7059	4.18e-12	2.7e-09	yes	-	-	-	-
Unigene0068674	thioredoxin h [Pisum sativum]	24h VS 0h	12.7019	2.88e-13	2.46e-10	yes	-	-	-	-
Unigene0075474	60S ribosomal protein L37aA [Hevea brasiliensis]	24h VS 0h	12.6999	5.22e-10	2.33e-07	yes	ko03010//Ribosome	-	-	-
Unigene0079157	Polyadenylate-binding protein [Medicago truncatula]	24h VS 0h	12.6974	7.16e-15	8.07e-12	yes	ko03013//RNA transport;ko03018//RNA degradation;ko03015//mRNA surveillance pathway	GO:0044444//cytoplasmic part	GO:0003676//nucleic acid binding;GO:0036094//small molecule binding	GO:0006413//translational initiation;GO:0061013//regulation of mRNA catabolic process;GO:0000289//nuclear-transcribed mRNA poly(A) tail shortening;GO:0006970//response to osmotic stress
Unigene0075064	PREDICTED: 60S acidic ribosomal protein P2B-like [Cicer arietinum]	24h VS 0h	12.6949	2.89e-13	2.46e-10	yes	ko03010//Ribosome	-	-	-
Unigene0038353	PREDICTED: 40S ribosomal protein S9-2-like [Cicer arietinum]	24h VS 0h	12.6898	4.08e-17	7.27e-14	yes	ko03010//Ribosome	-	-	-
Unigene0085548	Superoxide dismutase [Medicago truncatula]	24h VS 0h	12.6877	4.58e-17	7.89e-14	yes	ko04146//Peroxisome	-	-	-
Unigene0080300	ribosomal protein L9 [Pisum sativum]	24h VS 0h	12.6703	1.28e-07	3.54e-05	yes	ko03010//Ribosome	GO:0031981//nuclear lumen;GO:0009526//plastid envelope;GO:0044437;GO:0015934//large ribosomal subunit;GO:0005911//cell-cell junction;GO:0016020//membrane	GO:0003723//RNA binding;GO:0005198//structural molecule activity	GO:0003002//regionalization;GO:0010467//gene expression
Unigene0023326	PREDICTED: probable aquaporin PIP-type 7a-like [Cicer arietinum]	24h VS 0h	12.6699	4.49e-17	7.87e-14	yes	-	GO:0005911//cell-cell junction;GO:0031224//intrinsic component of membrane;GO:0009536//plastid	GO:0005372//water transmembrane transporter activity	GO:0006950//response to stress;GO:0042044//fluid transport
Unigene0079203	PREDICTED: 60S ribosomal protein L7-4-like isoform X1 [Cicer arietinum]	24h VS 0h	12.6699	6.67e-17	1.09e-13	yes	ko03010//Ribosome	GO:0005911//cell-cell junction;GO:0015934//large ribosomal subunit;GO:0016020//membrane;GO:0030312;GO:0044437;GO:0009536//plastid;GO:0031981//nuclear lumen	-	-
Unigene0031071	Ubiquitin carrier protein [Medicago truncatula]	24h VS 0h	12.6535	4.89e-08	1.45e-05	yes	ko04141//Protein processing in endoplasmic reticulum;ko04120//Ubiquitin mediated proteolysis	-	GO:0044389;GO:0019787//small conjugating protein ligase activity	GO:0019941//modification-dependent protein catabolic process;GO:0032446//protein modification by small protein conjugation
Unigene0093552	40S ribosomal S4 protein [Glycine max]	24h VS 0h	12.6516	7.57e-11	3.83e-08	yes	ko03010//Ribosome	GO:0015935//small ribosomal subunit;GO:0016020//membrane;GO:0044437;GO:0009536//plastid;GO:0031981//nuclear lumen	GO:0003676//nucleic acid binding;GO:0005198//structural molecule activity	GO:0010467//gene expression
Unigene0066360	PREDICTED: photosystem II reaction center W protein, chloroplastic-like [Cicer arietinum]	24h VS 0h	12.6467	4.07e-13	3.27e-10	yes	ko01100//Metabolic pathways;ko00195//Photosynthesis	-	-	-
Unigene0095826	60S ribosomal protein L28-1 [Medicago truncatula]	24h VS 0h	12.6389	2.37e-13	2.05e-10	yes	ko03010//Ribosome	GO:0005911//cell-cell junction;GO:0015934//large ribosomal subunit;GO:0016020//membrane;GO:0030312;GO:0009536//plastid	GO:0005198//structural molecule activity	GO:0010467//gene expression
Unigene0041641	TPA: histone H4.3 [Zea mays]	24h VS 0h	12.6255	1.57e-07	4.25e-05	yes	-	-	-	-
Unigene0061455	PREDICTED: 40S ribosomal protein S17-4-like [Glycine max]	24h VS 0h	12.6167	9.67e-13	7.19e-10	yes	ko03010//Ribosome	GO:0015935//small ribosomal subunit;GO:0016020//membrane;GO:0031981//nuclear lumen	GO:0005198//structural molecule activity	GO:0010467//gene expression
Unigene0098459	40S ribosomal protein S20-2 [Medicago truncatula]	24h VS 0h	12.6063	1.37e-09	5.44e-07	yes	ko03010//Ribosome	GO:0005911//cell-cell junction;GO:0015935//small ribosomal subunit;GO:0030312;GO:0031981//nuclear lumen	GO:0003676//nucleic acid binding;GO:0005198//structural molecule activity	GO:0010467//gene expression
Unigene0072091	PNDKN1 [Pisum sativum]	24h VS 0h	12.5892	4.72e-14	4.63e-11	yes	ko01100//Metabolic pathways;ko01110//Biosynthesis of secondary metabolites;ko00230//Purine metabolism;ko00240//Pyrimidine metabolism	-	-	-
Unigene0092131	Fructose-bisphosphate aldolase [Medicago truncatula]	24h VS 0h	12.5877	2.22e-16	3.4e-13	yes	ko01100//Metabolic pathways;ko01110//Biosynthesis of secondary metabolites;ko00010//Glycolysis / Gluconeogenesis;ko00710//Carbon fixation in photosynthetic organisms;ko00030//Pentose phosphate pathway;ko00051//Fructose and mannose metabolism	GO:0030312;GO:0031967;GO:0031981//nuclear lumen;GO:0009536//plastid;GO:0044437;GO:0005911//cell-cell junction;GO:0005576//extracellular region;GO:0016020//membrane	GO:0016832//aldehyde-lyase activity;GO:0046914//transition metal ion binding	GO:0010038//response to metal ion;GO:0006091//generation of precursor metabolites and energy;GO:0006970//response to osmotic stress
Unigene0065169	Low-temperature inducible [Medicago truncatula]	24h VS 0h	12.585	1.53e-13	1.37e-10	yes	-	-	-	-
Unigene0045578	60S ribosomal protein L17 [Medicago truncatula]	24h VS 0h	12.5783	5.96e-14	5.79e-11	yes	ko03010//Ribosome	GO:0005911//cell-cell junction;GO:0015934//large ribosomal subunit;GO:0016020//membrane;GO:0044437;GO:0009536//plastid;GO:0031981//nuclear lumen	GO:0005198//structural molecule activity	GO:0010467//gene expression
Unigene0085101	PREDICTED: histone deacetylase HDT1-like [Cicer arietinum]	24h VS 0h	12.5734	2.35e-18	5.36e-15	yes	-	-	-	-
Unigene0011678	PREDICTED: snakin-2-like [Glycine max]	24h VS 0h	12.5645	3.9e-09	1.4e-06	yes	-	GO:0016020//membrane	-	GO:0031323//regulation of cellular metabolic process;GO:0006970//response to osmotic stress;GO:0001101//response to acid
Unigene0086216	PREDICTED: photosystem I reaction center subunit V, chloroplastic-like [Cicer arietinum]	24h VS 0h	12.5597	5.4e-13	4.2e-10	yes	ko01100//Metabolic pathways;ko00195//Photosynthesis	GO:0009522//photosystem I;GO:0009526//plastid envelope;GO:0031976	GO:0046906//tetrapyrrole binding	GO:0009767//photosynthetic electron transport chain;GO:0031647//regulation of protein stability;GO:0042548//regulation of photosynthesis, light reaction;GO:0006740//NADPH regeneration
Unigene0001788	40S ribosomal protein S20 [Saprolegnia diclina VS20]	24h VS 0h	12.5541	9.12e-05	0.011618	yes	ko03010//Ribosome	GO:0005911//cell-cell junction;GO:0015935//small ribosomal subunit;GO:0030312;GO:0031981//nuclear lumen	GO:0003676//nucleic acid binding;GO:0005198//structural molecule activity	GO:0010467//gene expression
Unigene0065947	chlorophyll a/b-binding protein [Pisum sativum]	24h VS 0h	12.544	1.59e-17	3.33e-14	yes	ko01100//Metabolic pathways;ko00196//Photosynthesis - antenna proteins	-	-	-
Unigene0026592	40S ribosomal protein [Medicago truncatula]	24h VS 0h	12.5418	1.07e-06	0.000239125	yes	ko03010//Ribosome	-	-	-
Unigene0068762	PREDICTED: 40S ribosomal protein S3a-like [Cicer arietinum]	24h VS 0h	12.5347	1.7e-13	1.5e-10	yes	ko03010//Ribosome	-	-	-
Unigene0022373	PREDICTED: heat shock cognate protein 80-like isoform X2 [Cicer arietinum]	24h VS 0h	12.5344	6.72e-14	6.34e-11	yes	ko04141//Protein processing in endoplasmic reticulum;ko04626//Plant-pathogen interaction	GO:0030312;GO:0031981//nuclear lumen;GO:0009532//plastid stroma;GO:0044437;GO:0005576//extracellular region;GO:0016020//membrane	GO:0032550;GO:0005515//protein binding	GO:0044267//cellular protein metabolic process;GO:0042742//defense response to bacterium;GO:0051592//response to calcium ion
Unigene0045755	60S ribosomal protein L7-4 [Medicago truncatula]	24h VS 0h	12.5154	1.22e-15	1.58e-12	yes	ko03010//Ribosome	GO:0005911//cell-cell junction;GO:0015934//large ribosomal subunit;GO:0016020//membrane;GO:0030312;GO:0044437;GO:0009536//plastid;GO:0031981//nuclear lumen	-	-
Unigene0029818	PREDICTED: glyceraldehyde-3-phosphate dehydrogenase, cytosolic-like [Cicer arietinum]	24h VS 0h	12.5095	1.88e-12	1.33e-09	yes	ko01100//Metabolic pathways;ko01110//Biosynthesis of secondary metabolites;ko00010//Glycolysis / Gluconeogenesis	GO:0030312;GO:0031967;GO:0031981//nuclear lumen;GO:0009536//plastid;GO:0044437;GO:0005911//cell-cell junction;GO:0005576//extracellular region;GO:0016020//membrane	GO:0016620//oxidoreductase activity, acting on the aldehyde or oxo group of donors, NAD or NADP as acceptor;GO:0046914//transition metal ion binding;GO:0000166//nucleotide binding	GO:0010038//response to metal ion;GO:0019318//hexose metabolic process;GO:0000302//response to reactive oxygen species;GO:0009617//response to bacterium;GO:0006970//response to osmotic stress;GO:0009791//post-embryonic development;GO:0048608//reproductive structure development;GO:0034285
Unigene0094033	60S acidic ribosomal protein P1 [Medicago truncatula]	24h VS 0h	12.5031	1.39e-11	8.04e-09	yes	ko03010//Ribosome	GO:0005840//ribosome;GO:0043231//intracellular membrane-bounded organelle;GO:0016020//membrane	GO:0005198//structural molecule activity	GO:0006412//translation
Unigene0086527	Os07g0114300 [Oryza sativa Japonica Group]	24h VS 0h	12.5008	1.29e-11	7.6e-09	yes	-	-	-	-
Unigene0066908	ATP synthase CF1 epsilon subunit [Pisum sativum]	24h VS 0h	12.4936	4.32e-07	0.000105553	yes	ko01100//Metabolic pathways;ko00190//Oxidative phosphorylation;ko00195//Photosynthesis	GO:0033178//proton-transporting two-sector ATPase complex, catalytic domain;GO:0009534//chloroplast thylakoid	GO:0032550;GO:0019829//cation-transporting ATPase activity;GO:0015078//hydrogen ion transmembrane transporter activity	GO:0015986//ATP synthesis coupled proton transport
Unigene0097653	60S ribosomal protein L23a [Medicago truncatula]	24h VS 0h	12.4925	2.43e-07	6.26e-05	yes	ko03010//Ribosome	-	-	-
Unigene0029040	PREDICTED: HMG1/2-like protein-like [Cicer arietinum]	24h VS 0h	12.4906	2.49e-12	1.72e-09	yes	ko03410//Base excision repair	-	-	-
Unigene0086865	PREDICTED: 40S ribosomal protein S2-4-like [Glycine max]	24h VS 0h	12.4775	1.99e-13	1.75e-10	yes	ko03010//Ribosome	-	-	-
Unigene0012166	--	24h VS 0h	12.4733	9.57e-11	4.76e-08	yes	-	-	-	-
Unigene0082064	PREDICTED: 60S ribosomal protein L44-like isoform X1 [Cicer arietinum]	24h VS 0h	12.4722	6.58e-11	3.4e-08	yes	ko03010//Ribosome	-	-	-
Unigene0011118	H+-pyrophosphatase [Vitis hybrid cultivar]	24h VS 0h	12.4636	1.56e-09	6.13e-07	yes	ko00190//Oxidative phosphorylation	-	-	-
Unigene0020225	ultraviolet-B-repressible protein [Trifolium pratense]	24h VS 0h	12.4622	5.48e-10	2.43e-07	yes	-	GO:0009521	-	GO:0044237//cellular metabolic process
Unigene0089932	--	24h VS 0h	12.4496	1.81e-06	0.00036949	yes	-	-	-	-
Unigene0027934	PREDICTED: 60S ribosomal protein L21-1-like [Cicer arietinum]	24h VS 0h	12.4458	1.38e-12	9.94e-10	yes	ko03010//Ribosome	GO:0015934//large ribosomal subunit;GO:0009536//plastid;GO:0031981//nuclear lumen	GO:0005198//structural molecule activity	GO:0010467//gene expression
Unigene0007213	ptxA [Pisum sativum]	24h VS 0h	12.4353	8.6e-15	9.48e-12	yes	-	GO:0000502//proteasome complex	GO:0004175//endopeptidase activity	GO:0006508//proteolysis
Unigene0005165	Ribonuclease H protein [Theobroma cacao]	24h VS 0h	12.4302	1.94e-12	1.36e-09	yes	-	-	-	-
Unigene0037414	--	24h VS 0h	12.4282	1.01e-08	3.44e-06	yes	-	-	-	-
Unigene0063921	PsAD1 [Pisum sativum]	24h VS 0h	12.4136	0.000146355	0.0170678	yes	-	-	-	-
Unigene0072809	Photosystem I reaction center subunit II [Medicago truncatula]	24h VS 0h	12.4135	3.22e-13	2.69e-10	yes	ko01100//Metabolic pathways;ko00195//Photosynthesis	GO:0009526//plastid envelope;GO:0009570//chloroplast stroma;GO:0009534//chloroplast thylakoid;GO:0009522//photosystem I	GO:0005488//binding	GO:0044237//cellular metabolic process
Unigene0016911	--	24h VS 0h	12.4112	1.3e-05	0.00211015	yes	-	-	-	-
Unigene0014716	PREDICTED: 60S ribosomal protein L35a-1-like [Cicer arietinum]	24h VS 0h	12.4073	1.94e-08	6.23e-06	yes	ko03010//Ribosome	GO:0015934//large ribosomal subunit	GO:0005198//structural molecule activity	GO:0010467//gene expression
Unigene0007600	60S ribosomal protein L23a [Medicago truncatula]	24h VS 0h	12.3886	1.14e-11	6.79e-09	yes	ko03010//Ribosome	GO:0030312;GO:0031981//nuclear lumen;GO:0015934//large ribosomal subunit;GO:0005911//cell-cell junction	GO:0005198//structural molecule activity;GO:0036094//small molecule binding	GO:0009642//response to light intensity;GO:0010467//gene expression;GO:0006950//response to stress
Unigene0060688	PREDICTED: S-adenosylmethionine decarboxylase proenzyme-like isoform X1 [Cicer arietinum]	24h VS 0h	12.3857	1.16e-20	4.36e-17	yes	ko01100//Metabolic pathways;ko00270//Cysteine and methionine metabolism;ko00330//Arginine and proline metabolism	-	GO:0016831//carboxy-lyase activity	GO:0006596//polyamine biosynthetic process;GO:0044272//sulfur compound biosynthetic process
Unigene0025478	Oxygen-evolving enhancer protein [Medicago truncatula]	24h VS 0h	12.3815	1.46e-13	1.31e-10	yes	ko01100//Metabolic pathways;ko00195//Photosynthesis	-	-	-
Unigene0011617	40S ribosomal protein S12 [Medicago truncatula]	24h VS 0h	12.3544	3.39e-13	2.77e-10	yes	ko03010//Ribosome	GO:0043231//intracellular membrane-bounded organelle;GO:0015935//small ribosomal subunit	GO:0005198//structural molecule activity	GO:0006970//response to osmotic stress;GO:0010467//gene expression;GO:0010038//response to metal ion
Unigene0075415	40S ribosomal protein S25-2 [Medicago truncatula]	24h VS 0h	12.3529	3.47e-06	0.000662485	yes	ko03010//Ribosome	-	-	-
Unigene0022376	AT5g56010/MDA7_5 [Arabidopsis thaliana]	24h VS 0h	12.3461	1.36e-09	5.42e-07	yes	ko04141//Protein processing in endoplasmic reticulum;ko04626//Plant-pathogen interaction	GO:0031981//nuclear lumen;GO:0016020//membrane	GO:0032550;GO:0005515//protein binding	GO:0044267//cellular protein metabolic process;GO:0006950//response to stress;GO:0051592//response to calcium ion
Unigene0023529	PREDICTED: 40S ribosomal protein S18-like [Cicer arietinum]	24h VS 0h	12.3417	1.17e-05	0.00193714	yes	ko03010//Ribosome	GO:0030529//ribonucleoprotein complex	GO:0003676//nucleic acid binding;GO:0005198//structural molecule activity	GO:0010467//gene expression
Unigene0024668	histone 2 [Populus trichocarpa]	24h VS 0h	12.3329	1.61e-06	0.000336765	yes	-	-	-	-
Unigene0035984	PREDICTED: 40S ribosomal protein S13-like [Cicer arietinum]	24h VS 0h	12.332	1.14e-08	3.85e-06	yes	ko03010//Ribosome	-	-	-
Unigene0037177	PREDICTED: 40S ribosomal protein S15-4-like [Cicer arietinum]	24h VS 0h	12.3301	4e-12	2.62e-09	yes	ko03010//Ribosome	GO:0005911//cell-cell junction;GO:0015935//small ribosomal subunit;GO:0016020//membrane;GO:0044437;GO:0031981//nuclear lumen	GO:0003676//nucleic acid binding;GO:0005198//structural molecule activity	GO:0010467//gene expression
Unigene0065320	Albumin [Medicago truncatula]	24h VS 0h	12.3282	3.38e-12	2.24e-09	yes	-	-	-	-
Unigene0085581	flavoprotein [Bathycoccus prasinos]	24h VS 0h	12.3272	0.00031767	0.0320525	yes	-	-	-	-
Unigene0029921	ribosomal protein L27 homolog [Pisum sativum]	24h VS 0h	12.3175	1.35e-09	5.42e-07	yes	ko03010//Ribosome	GO:0015934//large ribosomal subunit	GO:0005198//structural molecule activity	GO:0010467//gene expression
Unigene0027286	40S ribosomal protein S7-like protein [Medicago truncatula]	24h VS 0h	12.3141	1.18e-13	1.09e-10	yes	ko03010//Ribosome	-	-	-
Unigene0071646	lipoxygenase [Pisum sativum]	24h VS 0h	12.3129	1.62e-22	9.95e-19	yes	ko01100//Metabolic pathways;ko00592//alpha-Linolenic acid metabolism;ko00591//Linoleic acid metabolism	GO:0044424	GO:0046914//transition metal ion binding;GO:0016702//oxidoreductase activity, acting on single donors with incorporation of molecular oxygen, incorporation of two atoms of oxygen	GO:0006633//fatty acid biosynthetic process
Unigene0032060	40S ribosomal protein S14 [Medicago truncatula]	24h VS 0h	12.3128	2.24e-12	1.56e-09	yes	ko03010//Ribosome	GO:0005911//cell-cell junction;GO:0015935//small ribosomal subunit;GO:0016020//membrane;GO:0044437;GO:0009536//plastid;GO:0031981//nuclear lumen	GO:0005198//structural molecule activity	GO:0010467//gene expression
Unigene0007453	60S ribosomal protein L6 [Medicago truncatula]	24h VS 0h	12.3123	6.64e-10	2.88e-07	yes	ko03010//Ribosome	GO:0005911//cell-cell junction;GO:0015934//large ribosomal subunit;GO:0016020//membrane;GO:0009536//plastid;GO:0031981//nuclear lumen	GO:0005198//structural molecule activity	GO:0010467//gene expression
Unigene0065799	Adenosylhomocysteinase [Medicago truncatula]	24h VS 0h	12.3061	1.07e-11	6.43e-09	yes	ko01100//Metabolic pathways;ko00270//Cysteine and methionine metabolism	-	-	-
Unigene0072087	AAA ATPase containing von Willebrand factor type A [Medicago truncatula]	24h VS 0h	12.3045	0.000183425	0.0203911	yes	-	-	-	-
Unigene0083100	PREDICTED: NADH dehydrogenase [ubiquinone] 1 beta subcomplex subunit 3-B-like [Cicer arietinum]	24h VS 0h	12.2949	1.98e-08	6.31e-06	yes	-	GO:0030964;GO:0005746//mitochondrial respiratory chain	-	GO:0006091//generation of precursor metabolites and energy
Unigene0033799	Kunitz-type trypsin inhibitor-like 2 protein [Medicago truncatula]	24h VS 0h	12.2889	7.63e-12	4.68e-09	yes	-	-	GO:0016787//hydrolase activity;GO:0061135	GO:0010466//negative regulation of peptidase activity
Unigene0023767	PREDICTED: 60S ribosomal protein L26-2-like [Cicer arietinum]	24h VS 0h	12.2886	1.71e-09	6.61e-07	yes	ko03010//Ribosome	GO:0015934//large ribosomal subunit;GO:0016020//membrane;GO:0044437;GO:0009536//plastid;GO:0031981//nuclear lumen	GO:0005198//structural molecule activity	GO:0006950//response to stress;GO:0010467//gene expression
Unigene0040298	PREDICTED: nucleolar protein 56-like [Cicer arietinum]	24h VS 0h	12.2849	7.76e-12	4.73e-09	yes	ko03008//Ribosome biogenesis in eukaryotes	GO:0005911//cell-cell junction;GO:0032991//macromolecular complex;GO:0030312;GO:0019028//viral capsid;GO:0031981//nuclear lumen	-	-
Unigene0006345	--	24h VS 0h	12.2778	0.000265154	0.027705	yes	-	-	-	-
Unigene0023531	PREDICTED: 40S ribosomal protein S18-like [Cicer arietinum]	24h VS 0h	12.2742	1.41e-08	4.67e-06	yes	ko03010//Ribosome	GO:0005911//cell-cell junction;GO:0015935//small ribosomal subunit;GO:0016020//membrane;GO:0030312;GO:0044437;GO:0031981//nuclear lumen	GO:0003676//nucleic acid binding;GO:0005198//structural molecule activity	GO:0010467//gene expression
Unigene0045575	60S ribosomal protein L17 [Medicago truncatula]	24h VS 0h	12.2703	1.64e-12	1.17e-09	yes	ko03010//Ribosome	GO:0005911//cell-cell junction;GO:0015934//large ribosomal subunit;GO:0016020//membrane;GO:0044437;GO:0009536//plastid;GO:0031981//nuclear lumen	GO:0005198//structural molecule activity	GO:0010467//gene expression
Unigene0033638	alpha-2 tubulin [Plantago major]	24h VS 0h	12.2686	2.73e-12	1.87e-09	yes	ko04145//Phagosome	GO:0032991//macromolecular complex;GO:0015630//microtubule cytoskeleton	GO:0017111//nucleoside-triphosphatase activity;GO:0032550;GO:0005198//structural molecule activity	GO:0009154//purine ribonucleotide catabolic process;GO:0043623//cellular protein complex assembly
Unigene0089659	PREDICTED: 40S ribosomal protein S9-2-like [Cicer arietinum]	24h VS 0h	12.2686	2.56e-11	1.41e-08	yes	ko03010//Ribosome	GO:0030312;GO:0015935//small ribosomal subunit;GO:0031981//nuclear lumen;GO:0009536//plastid;GO:0044437;GO:0005911//cell-cell junction	GO:0003723//RNA binding;GO:0005198//structural molecule activity	GO:0010467//gene expression
Unigene0029315	vegetative lectin [Pisum sativum]	24h VS 0h	12.2594	2.06e-11	1.17e-08	yes	-	-	-	-
Unigene0065064	PREDICTED: nuclear transport factor 2-like [Cicer arietinum]	24h VS 0h	12.252	3.55e-11	1.92e-08	yes	-	-	-	-
Unigene0092669	PREDICTED: H/ACA ribonucleoprotein complex subunit 4-like [Cicer arietinum]	24h VS 0h	12.25	6.06e-16	8.37e-13	yes	ko03008//Ribosome biogenesis in eukaryotes	GO:0005911//cell-cell junction;GO:0044444//cytoplasmic part	GO:0016866//intramolecular transferase activity;GO:0003676//nucleic acid binding	GO:0010467//gene expression;GO:0009451//RNA modification
Unigene0093400	Histone H1 subtype 5 [Pisum sativum subsp. sativum]	24h VS 0h	12.2413	7.81e-08	2.23e-05	yes	-	GO:0000785//chromatin;GO:0043231//intracellular membrane-bounded organelle	GO:0003676//nucleic acid binding	GO:0034728//nucleosome organization
Unigene0072361	14-3-3-like protein [Pisum sativum]	24h VS 0h	12.2392	1.07e-15	1.44e-12	yes	-	-	-	-
Unigene0082763	--	24h VS 0h	12.2363	5.99e-06	0.00106353	yes	-	-	-	-
Unigene0002715	PREDICTED: elongation factor 1-beta-like [Cicer arietinum]	24h VS 0h	12.2359	1.59e-08	5.2e-06	yes	-	-	-	-
Unigene0075554	MLP-like protein [Medicago truncatula]	24h VS 0h	12.2269	2.9e-11	1.58e-08	yes	-	-	-	-
Unigene0085578	PREDICTED: protein SPIRAL1-like 2-like [Cicer arietinum]	24h VS 0h	12.2223	4.34e-11	2.32e-08	yes	-	-	-	-
Unigene0039905	histone H2B [Arnebia euchroma]	24h VS 0h	12.2159	2.85e-06	0.000557077	yes	-	GO:0031981//nuclear lumen;GO:0000785//chromatin;GO:0005911//cell-cell junction	GO:0003676//nucleic acid binding;GO:0046983//protein dimerization activity	GO:0034728//nucleosome organization
Unigene0068834	40S ribosomal protein S7-like protein [Medicago truncatula]	24h VS 0h	12.2006	2.81e-07	7.13e-05	yes	ko03010//Ribosome	-	-	-
Unigene0039906	PREDICTED: probable histone H2B.1-like [Solanum lycopersicum]	24h VS 0h	12.1985	8.14e-08	2.31e-05	yes	-	GO:0031981//nuclear lumen;GO:0000785//chromatin;GO:0005911//cell-cell junction	GO:0003676//nucleic acid binding;GO:0046983//protein dimerization activity	GO:0034728//nucleosome organization
Unigene0095161	JHL20J20.4 [Jatropha curcas]	24h VS 0h	12.1966	1.12e-07	3.12e-05	yes	ko04141//Protein processing in endoplasmic reticulum;ko04120//Ubiquitin mediated proteolysis;ko04710//Circadian rhythm - mammal	GO:0031981//nuclear lumen;GO:0044444//cytoplasmic part;GO:0016020//membrane	-	GO:0010038//response to metal ion;GO:0019941//modification-dependent protein catabolic process;GO:0000018//regulation of DNA recombination;GO:0007017//microtubule-based process;GO:0003006//developmental process involved in reproduction
Unigene0087602	PREDICTED: oxygen-evolving enhancer protein 2, chloroplastic-like [Cicer arietinum]	24h VS 0h	12.1919	6.23e-14	5.93e-11	yes	ko01100//Metabolic pathways;ko00195//Photosynthesis	GO:0009532//plastid stroma;GO:0009526//plastid envelope;GO:0009534//chloroplast thylakoid;GO:0009523//photosystem II;GO:0005576//extracellular region	GO:0008187//poly-pyrimidine tract binding;GO:0016628//oxidoreductase activity, acting on the CH-CH group of donors, NAD or NADP as acceptor;GO:0046872//metal ion binding	GO:0009617//response to bacterium;GO:0044237//cellular metabolic process
Unigene0068288	60S ribosomal protein L12 [Medicago truncatula]	24h VS 0h	12.191	1.71e-10	8.25e-08	yes	ko03010//Ribosome	-	-	-
Unigene0023696	trypsin alpha [Emiliania huxleyi CCMP1516]	24h VS 0h	12.1879	1.69e-06	0.000349812	yes	-	-	GO:0003824//catalytic activity	-
Unigene0020527	--	24h VS 0h	12.1863	1.64e-06	0.000340032	yes	-	-	-	-
Unigene0022749	HMG 1 protein [Pisum sativum]	24h VS 0h	12.1834	5.21e-06	0.000944838	yes	ko03410//Base excision repair	GO:0043231//intracellular membrane-bounded organelle	GO:0003676//nucleic acid binding	-
Unigene0003034	60S ribosomal protein L6 [Medicago truncatula]	24h VS 0h	12.1776	2.77e-09	1.03e-06	yes	ko03010//Ribosome	-	-	-
Unigene0061571	serine protease trypsin-like protein [Phytophthora sojae]	24h VS 0h	12.1502	1.25e-05	0.00204839	yes	-	-	GO:0003824//catalytic activity	-
Unigene0052110	PREDICTED: 40S ribosomal protein S4-1-like [Glycine max]	24h VS 0h	12.1482	1.62e-06	0.000337369	yes	ko03010//Ribosome	GO:0015935//small ribosomal subunit;GO:0016020//membrane;GO:0044437;GO:0009536//plastid;GO:0031981//nuclear lumen	GO:0003676//nucleic acid binding;GO:0005198//structural molecule activity	GO:0010467//gene expression
Unigene0081086	SAR DNA-binding protein-1 [Pisum sativum]	24h VS 0h	12.143	3.41e-10	1.6e-07	yes	-	-	-	-
Unigene0018749	Cytochrome b6/f complex subunit N [Medicago truncatula]	24h VS 0h	12.1425	3.57e-17	6.49e-14	yes	ko01100//Metabolic pathways;ko00195//Photosynthesis	-	-	-
Unigene0073694	PREDICTED: plasminogen activator inhibitor 1 RNA-binding protein-like [Cicer arietinum]	24h VS 0h	12.1295	6.76e-15	7.71e-12	yes	-	-	-	-
Unigene0049528	PREDICTED: 60S ribosomal protein L7a-like [Fragaria vesca subsp. vesca]	24h VS 0h	12.1194	6.45e-07	0.000150959	yes	ko03010//Ribosome	GO:0032991//macromolecular complex	-	GO:0022613//ribonucleoprotein complex biogenesis
Unigene0040408	Ran1 [Pisum sativum]	24h VS 0h	12.1131	6.19e-10	2.71e-07	yes	ko03013//RNA transport;ko03008//Ribosome biogenesis in eukaryotes	GO:0031981//nuclear lumen;GO:0005911//cell-cell junction	GO:0032550;GO:0017111//nucleoside-triphosphatase activity	GO:0016482//cytoplasmic transport;GO:0015031//protein transport;GO:0010038//response to metal ion;GO:0009154//purine ribonucleotide catabolic process;GO:0035556//intracellular signal transduction
Unigene0065678	Chlorophyll a-b binding protein [Medicago truncatula]	24h VS 0h	12.1049	2.3e-14	2.35e-11	yes	ko01100//Metabolic pathways;ko00196//Photosynthesis - antenna proteins	-	-	-
Unigene0025227	PREDICTED: probable histone H2AXb-like [Cicer arietinum]	24h VS 0h	12.096	9.8e-10	4.11e-07	yes	-	GO:0031981//nuclear lumen;GO:0000785//chromatin	GO:0003676//nucleic acid binding;GO:0046983//protein dimerization activity	GO:0034728//nucleosome organization
Unigene0030570	40S ribosomal protein S3a [Phytophthora infestans T30-4]	24h VS 0h	12.0846	0.000319692	0.0320937	yes	ko03010//Ribosome	GO:0005911//cell-cell junction;GO:0015935//small ribosomal subunit;GO:0016020//membrane;GO:0030312;GO:0009536//plastid;GO:0031981//nuclear lumen	GO:0005198//structural molecule activity	GO:0010467//gene expression
Unigene0080172	Photosystem II 5 kDa protein [Medicago truncatula]	24h VS 0h	12.0846	8.02e-10	3.44e-07	yes	-	GO:0009534//chloroplast thylakoid	-	GO:0000302//response to reactive oxygen species;GO:0009411//response to UV
Unigene0034025	60S ribosomal protein L32-1 [Phytophthora infestans T30-4]	24h VS 0h	12.0831	3.58e-05	0.00522013	yes	ko03010//Ribosome	GO:0031224//intrinsic component of membrane;GO:0015934//large ribosomal subunit;GO:0031981//nuclear lumen	GO:0046914//transition metal ion binding;GO:0016409//palmitoyltransferase activity;GO:0005198//structural molecule activity	GO:0010467//gene expression
Unigene0037095	PREDICTED: tubulin beta chain-like [Brachypodium distachyon]	24h VS 0h	12.0829	1.78e-08	5.76e-06	yes	ko04145//Phagosome	GO:0005911//cell-cell junction;GO:0032991//macromolecular complex;GO:0016020//membrane;GO:0015630//microtubule cytoskeleton;GO:0009532//plastid stroma;GO:0030312;GO:0044437	GO:0005198//structural molecule activity;GO:0032550;GO:0017111//nucleoside-triphosphatase activity	GO:0006970//response to osmotic stress;GO:0010038//response to metal ion;GO:0043623//cellular protein complex assembly;GO:0009154//purine ribonucleotide catabolic process
Unigene0020791	60S ribosomal protein L24 [Medicago truncatula]	24h VS 0h	12.0789	1.03e-07	2.88e-05	yes	ko03010//Ribosome	GO:0031981//nuclear lumen;GO:0009536//plastid;GO:0015934//large ribosomal subunit;GO:0016020//membrane	-	GO:0009755//hormone-mediated signaling pathway;GO:0048438//floral whorl development
Unigene0032253	protein disulfide isomerase-like protein precursor [Glycine max]	24h VS 0h	12.0774	7.29e-05	0.00966351	yes	ko04141//Protein processing in endoplasmic reticulum	GO:0005618//cell wall;GO:0044437	GO:0016864;GO:0015036//disulfide oxidoreductase activity	GO:0010038//response to metal ion;GO:0044267//cellular protein metabolic process;GO:0048229//gametophyte development;GO:0033554//cellular response to stress;GO:0019725//cellular homeostasis;GO:0009566//fertilization;GO:0018904;GO:0003006//developmental process involved in reproduction
Unigene0079140	60S ribosomal protein L14-1 [Medicago truncatula]	24h VS 0h	12.0753	2.83e-09	1.04e-06	yes	ko03010//Ribosome	GO:0005911//cell-cell junction;GO:0015934//large ribosomal subunit;GO:0044437;GO:0009536//plastid;GO:0031981//nuclear lumen	GO:0005198//structural molecule activity	GO:0010467//gene expression
Unigene0038977	PREDICTED: tubulin alpha chain-like [Cicer arietinum]	24h VS 0h	12.0736	1.28e-05	0.00208853	yes	ko04145//Phagosome	-	-	-
Unigene0069936	PREDICTED: 60S ribosomal protein L38-like [Glycine max]	24h VS 0h	12.0685	1.77e-07	4.74e-05	yes	ko03010//Ribosome	-	-	-
Unigene0066290	Argininosuccinate synthase [Medicago truncatula]	24h VS 0h	12.0651	1.84e-08	5.94e-06	yes	ko01100//Metabolic pathways;ko01110//Biosynthesis of secondary metabolites;ko00330//Arginine and proline metabolism;ko00250//Alanine, aspartate and glutamate metabolism	-	-	-
Unigene0028837	Elongation factor 2 [Aegilops tauschii]	24h VS 0h	12.0524	3.2e-14	3.24e-11	yes	-	GO:0031981//nuclear lumen;GO:0005911//cell-cell junction;GO:0009536//plastid;GO:0016020//membrane;GO:0005576//extracellular region;GO:0044437	GO:0046914//transition metal ion binding;GO:0032550;GO:0017111//nucleoside-triphosphatase activity;GO:0008135//translation factor activity, nucleic acid binding	GO:0006412//translation;GO:0009154//purine ribonucleotide catabolic process;GO:0006950//response to stress
Unigene0023530	40S ribosomal protein S18 [Medicago truncatula]	24h VS 0h	12.0505	1.02e-05	0.00172217	yes	ko03010//Ribosome	GO:0005911//cell-cell junction;GO:0015935//small ribosomal subunit;GO:0016020//membrane;GO:0030312;GO:0044437;GO:0031981//nuclear lumen	GO:0003676//nucleic acid binding;GO:0005198//structural molecule activity	GO:0010467//gene expression
Unigene0098764	--	24h VS 0h	12.0484	6.44e-08	1.86e-05	yes	-	-	-	-
Unigene0093955	PREDICTED: cytochrome P450 83B1-like [Cicer arietinum]	24h VS 0h	12.0379	2.52e-15	2.98e-12	yes	-	GO:0016020//membrane;GO:0043231//intracellular membrane-bounded organelle	GO:0046914//transition metal ion binding;GO:0004497//monooxygenase activity;GO:0046906//tetrapyrrole binding	GO:0006568//tryptophan metabolic process;GO:0009639//response to red or far red light;GO:0042742//defense response to bacterium;GO:0019761//glucosinolate biosynthetic process;GO:0009683
Unigene0077006	DNA-directed RNA polymerases I, II, and III subunit RPABC4 [Medicago truncatula]	24h VS 0h	12.0333	2.14e-07	5.6e-05	yes	ko01100//Metabolic pathways;ko00230//Purine metabolism;ko00240//Pyrimidine metabolism;ko03020//RNA polymerase	GO:0016591//DNA-directed RNA polymerase II, holoenzyme	GO:0003676//nucleic acid binding;GO:0034062//RNA polymerase activity	GO:0010467//gene expression;GO:0000904//cell morphogenesis involved in differentiation
Unigene0039902	PREDICTED: probable histone H2B.1-like [Solanum lycopersicum]	24h VS 0h	12.0317	9.4e-07	0.000213525	yes	-	GO:0031981//nuclear lumen;GO:0009536//plastid;GO:0000785//chromatin	GO:0003676//nucleic acid binding;GO:0046983//protein dimerization activity	GO:0034728//nucleosome organization
Unigene0003519	Ribosomal protein S27 [Theobroma cacao]	24h VS 0h	12.0204	4.37e-06	0.000812602	yes	ko03010//Ribosome	-	-	-
Unigene0093296	PREDICTED: dnaJ protein homolog ANJ1-like [Cicer arietinum]	24h VS 0h	12.0141	2.48e-07	6.37e-05	yes	ko04141//Protein processing in endoplasmic reticulum	GO:0031981//nuclear lumen;GO:0005911//cell-cell junction;GO:0016020//membrane;GO:0030312;GO:0044444//cytoplasmic part	GO:0032550;GO:0005515//protein binding;GO:0043169//cation binding	GO:0009908//flower development;GO:0044267//cellular protein metabolic process;GO:0009118//regulation of nucleoside metabolic process;GO:0009648//photoperiodism;GO:0006970//response to osmotic stress
Unigene0004967	Drm4 [Pisum sativum]	24h VS 0h	12.0118	3.33e-07	8.32e-05	yes	-	-	-	-
Unigene0083817	60S ribosomal protein L35aA [Hevea brasiliensis]	24h VS 0h	12.0092	7.96e-06	0.0013734	yes	ko03010//Ribosome	-	-	-
Unigene0005450	ubiquitin-conjugating enzyme E2-like protein, partial [Lolium perenne]	24h VS 0h	12.005	1.09e-06	0.000242592	yes	ko04120//Ubiquitin mediated proteolysis	-	-	-
Unigene0027664	60S ribosomal protein L37-A [Saprolegnia diclina VS20]	24h VS 0h	12.0049	0.000322832	0.0323204	yes	ko03010//Ribosome	-	-	-
Unigene0054472	ATP-dependent Clp protease proteolytic subunit [Pisum sativum]	24h VS 0h	11.9986	8.32e-11	4.16e-08	yes	-	GO:0009532//plastid stroma	GO:0004175//endopeptidase activity;GO:0032550	GO:0016485//protein processing
Unigene0040696	Histone H3 [Medicago truncatula]	24h VS 0h	11.9978	1.11e-08	3.78e-06	yes	-	-	-	-
Unigene0043421	Histone H4 [Aegilops tauschii]	24h VS 0h	11.9975	7.77e-06	0.0013445	yes	-	-	-	-
Unigene0025443	phosphopyruvate hydratase [Phytophthora sojae]	24h VS 0h	11.9973	0.000180846	0.02014	yes	ko01100//Metabolic pathways;ko01110//Biosynthesis of secondary metabolites;ko00010//Glycolysis / Gluconeogenesis;ko03018//RNA degradation	-	-	-
Unigene0041139	heat shock protein [Galdieria sulphuraria]	24h VS 0h	11.9941	0.000539249	0.0484056	yes	ko04141//Protein processing in endoplasmic reticulum	-	-	-
Unigene0027327	PREDICTED: small nuclear ribonucleoprotein E-like [Glycine max]	24h VS 0h	11.9789	2.51e-09	9.38e-07	yes	ko03040//Spliceosome	-	-	-
Unigene0072070	40S ribosomal protein S15C [Hevea brasiliensis]	24h VS 0h	11.9752	6.42e-05	0.00865469	yes	ko03010//Ribosome	-	-	-
Unigene0073161	oxygen-evolving enhancer protein 3 precursor [Pisum sativum]	24h VS 0h	11.966	7.28e-12	4.49e-09	yes	ko01100//Metabolic pathways;ko00195//Photosynthesis	-	-	-
Unigene0056147	PREDICTED: tubulin alpha-4 chain-like [Cucumis sativus]	24h VS 0h	11.9653	1.13e-05	0.00188367	yes	ko04145//Phagosome	-	-	-
Unigene0079596	Ferredoxin I [Medicago truncatula]	24h VS 0h	11.9535	2.75e-10	1.3e-07	yes	ko00195//Photosynthesis	-	-	-
Unigene0067538	PREDICTED: translation initiation factor IF-2-like [Cicer arietinum]	24h VS 0h	11.9518	5.75e-12	3.61e-09	yes	-	-	GO:0043169//cation binding	GO:0006812//cation transport
Unigene0026697	TPA: calmodulin3, partial [Zea mays]	24h VS 0h	11.9494	4.78e-07	0.000115277	yes	ko04626//Plant-pathogen interaction;ko04070//Phosphatidylinositol signaling system	-	-	-
Unigene0016539	PREDICTED: 40S ribosomal protein S28-like [Glycine max]	24h VS 0h	11.9486	3.81e-06	0.000718585	yes	ko03010//Ribosome	-	-	-
Unigene0065066	translational elongation factor 1 subunit Bbeta [Pisum sativum]	24h VS 0h	11.9438	5.25e-11	2.75e-08	yes	-	-	-	-
Unigene0010415	60S ribosomal protein L13 [Medicago truncatula]	24h VS 0h	11.9397	1.32e-09	5.36e-07	yes	ko03010//Ribosome	-	-	-
Unigene0073053	PREDICTED: eukaryotic translation initiation factor 5A-2-like [Cicer arietinum]	24h VS 0h	11.9379	4.04e-10	1.87e-07	yes	-	-	GO:0043021//ribonucleoprotein complex binding;GO:0008135//translation factor activity, nucleic acid binding	GO:0006414//translational elongation;GO:0006415//translational termination;GO:0018205//peptidyl-lysine modification
Unigene0074719	Photosystem I reaction center subunit N [Medicago truncatula]	24h VS 0h	11.9337	7.85e-08	2.24e-05	yes	ko01100//Metabolic pathways;ko00195//Photosynthesis	-	-	-
Unigene0067467	PREDICTED: axial regulator YABBY 1-like [Glycine max]	24h VS 0h	11.9326	6.97e-09	2.43e-06	yes	-	-	-	GO:0003002//regionalization;GO:0001708//cell fate specification;GO:0048507//meristem development;GO:0009908//flower development
Unigene0075341	PREDICTED: 60S ribosomal protein L38-like [Cicer arietinum]	24h VS 0h	11.9292	2.32e-07	6.06e-05	yes	ko03010//Ribosome	-	-	-
Unigene0045744	PREDICTED: LOW QUALITY PROTEIN: histone H3.2-like [Brachypodium distachyon]	24h VS 0h	11.9258	2.19e-08	6.91e-06	yes	-	GO:0000785//chromatin;GO:0005634//nucleus	GO:0003676//nucleic acid binding;GO:0046983//protein dimerization activity	GO:0009566//fertilization;GO:0034728//nucleosome organization;GO:0003006//developmental process involved in reproduction
Unigene0062463	PREDICTED: chlorophyll a-b binding protein P4, chloroplastic-like [Cicer arietinum]	24h VS 0h	11.9061	3.25e-13	2.69e-10	yes	ko00196//Photosynthesis - antenna proteins	GO:0009521;GO:0009526//plastid envelope;GO:0031976;GO:0009570//chloroplast stroma	GO:0043169//cation binding	GO:0009628//response to abiotic stimulus;GO:0006091//generation of precursor metabolites and energy
Unigene0077803	PREDICTED: 40S ribosomal protein S27-2-like [Cicer arietinum]	24h VS 0h	11.9048	1.34e-07	3.68e-05	yes	ko03010//Ribosome	GO:0005911//cell-cell junction;GO:0015935//small ribosomal subunit;GO:0016020//membrane;GO:0030312;GO:0031981//nuclear lumen	GO:0043169//cation binding;GO:0005198//structural molecule activity	GO:0010467//gene expression
Unigene0086094	B12D protein [Theobroma cacao]	24h VS 0h	11.903	3.75e-09	1.35e-06	yes	-	GO:0042579//microbody	-	-
Unigene0087972	PREDICTED: 60S ribosomal protein L34-like [Cicer arietinum]	24h VS 0h	11.8884	2.84e-08	8.79e-06	yes	ko03010//Ribosome	GO:0015934//large ribosomal subunit;GO:0044437;GO:0009536//plastid;GO:0031981//nuclear lumen	GO:0005198//structural molecule activity	GO:0010467//gene expression
Unigene0093801	40S ribosomal protein S15-like protein [Medicago truncatula]	24h VS 0h	11.8842	4.4e-06	0.000815773	yes	ko03010//Ribosome	GO:0005911//cell-cell junction;GO:0015935//small ribosomal subunit;GO:0016020//membrane;GO:0044437;GO:0031981//nuclear lumen	GO:0003676//nucleic acid binding;GO:0005198//structural molecule activity	GO:0010467//gene expression
Unigene0005343	Endomembrane protein 70 protein family isoform 1 [Theobroma cacao]	24h VS 0h	11.8795	1.88e-05	0.0029454	yes	-	-	-	-
Unigene0045093	acetohydroxy acid isomeroreductase [Pisum sativum]	24h VS 0h	11.8792	9.23e-13	6.91e-10	yes	ko01100//Metabolic pathways;ko01110//Biosynthesis of secondary metabolites;ko00290//Valine, leucine and isoleucine biosynthesis;ko00770//Pantothenate and CoA biosynthesis	-	-	-
Unigene0065940	MADS box transcription factor PEAM1 [Pisum sativum]	24h VS 0h	11.8781	1.22e-09	5e-07	yes	-	-	-	-
Unigene0013371	ribosomal protein L11-like [Nicotiana tabacum]	24h VS 0h	11.8767	0.000300353	0.0306644	yes	ko03010//Ribosome	GO:0005911//cell-cell junction;GO:0015934//large ribosomal subunit;GO:0009536//plastid;GO:0031981//nuclear lumen	GO:0005198//structural molecule activity	GO:0010467//gene expression
Unigene0093226	PREDICTED: eukaryotic translation initiation factor 1A-like [Cicer arietinum]	24h VS 0h	11.8719	3.7e-08	1.12e-05	yes	ko03013//RNA transport	GO:0044444//cytoplasmic part	GO:0008135//translation factor activity, nucleic acid binding	GO:0006412//translation
Unigene0021410	PREDICTED: 60S acidic ribosomal protein P3-like [Glycine max]	24h VS 0h	11.8641	3.82e-08	1.15e-05	yes	-	-	-	-
Unigene0095162	PREDICTED: SKP1-like protein 1A-like [Cicer arietinum]	24h VS 0h	11.86	1.41e-05	0.00226479	yes	ko04141//Protein processing in endoplasmic reticulum;ko04120//Ubiquitin mediated proteolysis;ko04710//Circadian rhythm - mammal	GO:0031981//nuclear lumen;GO:0044444//cytoplasmic part;GO:0016020//membrane	-	GO:0010038//response to metal ion;GO:0019941//modification-dependent protein catabolic process;GO:0000018//regulation of DNA recombination;GO:0007017//microtubule-based process;GO:0003006//developmental process involved in reproduction
Unigene0003235	60S ribosomal protein L22-2 [Medicago truncatula]	24h VS 0h	11.8586	1.7e-06	0.000349812	yes	ko03010//Ribosome	-	-	-
Unigene0031193	--	24h VS 0h	11.8574	0.000136877	0.0162191	yes	-	-	-	-
Unigene0088448	60S ribosomal protein L13A [Medicago truncatula]	24h VS 0h	11.8562	5.6e-11	2.92e-08	yes	ko03010//Ribosome	-	-	-
Unigene0007454	PREDICTED: 60S ribosomal protein L6-3-like isoform X1 [Cicer arietinum]	24h VS 0h	11.853	4.98e-06	0.000906842	yes	ko03010//Ribosome	GO:0005911//cell-cell junction;GO:0015934//large ribosomal subunit;GO:0016020//membrane;GO:0009536//plastid;GO:0031981//nuclear lumen	GO:0005198//structural molecule activity	GO:0010467//gene expression
Unigene0065796	PREDICTED: 12-oxophytodienoate reductase 1-like [Glycine max]	24h VS 0h	11.8527	1.75e-14	1.81e-11	yes	ko01100//Metabolic pathways;ko00592//alpha-Linolenic acid metabolism	-	-	-
Unigene0092797	Xyloglucan endotransglucosylase/hydrolase [Medicago truncatula]	24h VS 0h	11.8506	2.41e-11	1.34e-08	yes	-	GO:0005576//extracellular region;GO:0030312	GO:0016798//hydrolase activity, acting on glycosyl bonds;GO:0016758//transferase activity, transferring hexosyl groups	GO:0044042//glucan metabolic process
Unigene0000124	Peroxidase [Medicago truncatula]	24h VS 0h	11.8472	1.03e-09	4.3e-07	yes	ko01100//Metabolic pathways;ko01110//Biosynthesis of secondary metabolites;ko00940//Phenylpropanoid biosynthesis;ko00360//Phenylalanine metabolism	-	-	-
Unigene0002851	PREDICTED: 60S ribosomal protein L27a-2-like [Cicer arietinum]	24h VS 0h	11.8393	1.38e-08	4.57e-06	yes	ko03010//Ribosome	-	-	-
Unigene0067556	PREDICTED: photosystem II 10 kDa polypeptide, chloroplastic-like [Cicer arietinum]	24h VS 0h	11.8389	1.52e-08	5e-06	yes	ko01100//Metabolic pathways;ko00195//Photosynthesis	GO:0009523//photosystem II;GO:0009534//chloroplast thylakoid	-	GO:0010207//photosystem II assembly
Unigene0011322	60S ribosomal protein L11 [Medicago truncatula]	24h VS 0h	11.8313	4.7e-10	2.13e-07	yes	ko03010//Ribosome	-	-	-
Unigene0079143	Photosystem I reaction center subunit IV A [Medicago truncatula]	24h VS 0h	11.8248	3.36e-09	1.23e-06	yes	ko01100//Metabolic pathways;ko00195//Photosynthesis	GO:0009526//plastid envelope;GO:0031976;GO:0009570//chloroplast stroma;GO:0009522//photosystem I	-	GO:0044237//cellular metabolic process
Unigene0094508	PREDICTED: proteasome subunit alpha type-5-like isoform X1 [Cicer arietinum]	24h VS 0h	11.8225	2.82e-07	7.14e-05	yes	ko03050//Proteasome	-	-	-
Unigene0055969	Type II chlorophyll a/b binding protein from photosystem I [Pisum sativum]	24h VS 0h	11.822	2.7e-09	1e-06	yes	ko00196//Photosynthesis - antenna proteins	-	-	-
Unigene0012039	hypothetical chloroplast RF19 [Cicer arietinum]	24h VS 0h	11.8146	7.54e-11	3.83e-08	yes	-	GO:0009536//plastid	-	-
Unigene0002716	Elongation factor 1-beta [Medicago truncatula]	24h VS 0h	11.8132	7.59e-08	2.18e-05	yes	-	-	-	-
Unigene0066533	60S ribosomal protein L24 [Medicago truncatula]	24h VS 0h	11.8131	1.25e-09	5.12e-07	yes	ko03010//Ribosome	-	-	-
Unigene0007647	RNA polymerase beta'' subunit [Pisum sativum]	24h VS 0h	11.8064	2.47e-09	9.25e-07	yes	ko01100//Metabolic pathways;ko00230//Purine metabolism;ko00240//Pyrimidine metabolism;ko03020//RNA polymerase	GO:0009536//plastid	GO:0034062//RNA polymerase activity;GO:0003676//nucleic acid binding	GO:0010467//gene expression
Unigene0072109	PREDICTED: BAG family molecular chaperone regulator 7-like [Cicer arietinum]	24h VS 0h	11.803	8.03e-13	6.06e-10	yes	-	-	-	-
Unigene0093129	type 2 metallothionein [Pisum sativum]	24h VS 0h	11.7984	1.24e-06	0.000266161	yes	-	-	GO:0043169//cation binding	-
Unigene0095576	PREDICTED: 10 kDa chaperonin-like [Cicer arietinum]	24h VS 0h	11.7979	5.62e-08	1.65e-05	yes	-	GO:0043231//intracellular membrane-bounded organelle	GO:0046914//transition metal ion binding;GO:0032550	GO:0050896//response to stimulus;GO:0044267//cellular protein metabolic process
Unigene0026242	PREDICTED: 40S ribosomal protein S3-3-like [Glycine max]	24h VS 0h	11.7969	6.16e-12	3.82e-09	yes	ko03010//Ribosome	GO:0015935//small ribosomal subunit;GO:0031981//nuclear lumen;GO:0009536//plastid;GO:0044437;GO:0005911//cell-cell junction	GO:0003676//nucleic acid binding;GO:0005198//structural molecule activity	GO:0006970//response to osmotic stress;GO:0010467//gene expression
Unigene0068031	PREDICTED: wound-induced basic protein-like [Cicer arietinum]	24h VS 0h	11.7958	0.000145004	0.0169771	yes	-	GO:0044444//cytoplasmic part	-	-
Unigene0042357	--	24h VS 0h	11.7851	0.000301954	0.0307958	yes	-	-	-	-
Unigene0043509	--	24h VS 0h	11.7742	0.000292167	0.0299533	yes	-	-	-	-
Unigene0065706	ADP-ribosylation factor-like protein [Medicago truncatula]	24h VS 0h	11.7704	2.26e-06	0.000453547	yes	-	-	-	-
Unigene0072216	AT3G01130 [Arabidopsis thaliana]	24h VS 0h	11.766	8.75e-07	0.00020193	yes	-	-	-	-
Unigene0072106	hypothetical protein MTR_1g084780 [Medicago truncatula]	24h VS 0h	11.7625	6.79e-08	1.95e-05	yes	-	-	-	-
Unigene0069421	Proteasome subunit beta type [Medicago truncatula]	24h VS 0h	11.7581	1.47e-06	0.000310774	yes	ko03050//Proteasome	GO:0043231//intracellular membrane-bounded organelle;GO:0000502//proteasome complex	GO:0004175//endopeptidase activity;GO:0032550	GO:0006508//proteolysis
Unigene0096862	SecY protein [Arachis diogoi]	24h VS 0h	11.7526	9.15e-07	0.000209247	yes	ko04141//Protein processing in endoplasmic reticulum;ko04145//Phagosome;ko03060//Protein export	GO:0016020//membrane;GO:0043231//intracellular membrane-bounded organelle	-	GO:0045184//establishment of protein localization
Unigene0086875	hypothetical chloroplast RF1 [Medicago truncatula]	24h VS 0h	11.7479	2.93e-07	7.36e-05	yes	-	-	-	-
Unigene0075677	Pollen allergen Phl p [Medicago truncatula]	24h VS 0h	11.7439	5.02e-11	2.65e-08	yes	-	-	-	-
Unigene0073715	Lactoylglutathione lyase [Medicago truncatula]	24h VS 0h	11.7384	3.2e-12	2.15e-09	yes	ko00620//Pyruvate metabolism	-	-	-
Unigene0088845	PREDICTED: peptidyl-prolyl cis-trans isomerase FKBP12-like [Cicer arietinum]	24h VS 0h	11.7379	1.79e-07	4.76e-05	yes	-	GO:0044444//cytoplasmic part	GO:0016859//cis-trans isomerase activity	GO:0018208//peptidyl-proline modification
Unigene0065453	PREDICTED: 60S ribosomal protein L13a-4-like [Cicer arietinum]	24h VS 0h	11.7376	4.7e-10	2.13e-07	yes	ko03010//Ribosome	-	-	-
Unigene0069941	PREDICTED: ribonuclease HI-like [Cicer arietinum]	24h VS 0h	11.7304	5.32e-06	0.000957754	yes	-	-	-	-
Unigene0023328	Aquaporin protein PIP11 [Medicago truncatula]	24h VS 0h	11.7292	1.66e-05	0.00263318	yes	-	GO:0005911//cell-cell junction;GO:0031224//intrinsic component of membrane;GO:0009536//plastid	GO:0005372//water transmembrane transporter activity	GO:0006950//response to stress;GO:0042044//fluid transport
Unigene0068376	frigida-like protein [Medicago sativa]	24h VS 0h	11.7239	1.73e-11	9.89e-09	yes	-	-	-	-
Unigene0078574	cytochrome c oxidase subunit 3 [Cyanidioschyzon merolae]	24h VS 0h	11.7076	1.88e-05	0.0029454	yes	ko01100//Metabolic pathways;ko00190//Oxidative phosphorylation	GO:0016020//membrane;GO:0043231//intracellular membrane-bounded organelle	GO:0016491//oxidoreductase activity	GO:0044237//cellular metabolic process;GO:0055114//oxidation-reduction process
Unigene0080762	PREDICTED: glutamic acid-rich protein-like [Cicer arietinum]	24h VS 0h	11.6933	1.3e-08	4.36e-06	yes	-	-	-	-
Unigene0002664	F1 ATPase [Pisum sativum]	24h VS 0h	11.6881	8.14e-06	0.00139848	yes	ko01100//Metabolic pathways;ko00190//Oxidative phosphorylation	-	-	-
Unigene0023481	60S ribosomal protein L7a-2 [Phytophthora infestans T30-4]	24h VS 0h	11.6873	7.31e-05	0.00967235	yes	ko03010//Ribosome	GO:0005840//ribosome;GO:0043231//intracellular membrane-bounded organelle;GO:0044446	GO:0005198//structural molecule activity	GO:0010467//gene expression;GO:0022613//ribonucleoprotein complex biogenesis
Unigene0078776	PREDICTED: chlorophyll a-b binding protein 6, chloroplastic-like isoform X2 [Cicer arietinum]	24h VS 0h	11.6863	9.54e-10	4.02e-07	yes	ko00196//Photosynthesis - antenna proteins	GO:0009521;GO:0031224//intrinsic component of membrane;GO:0009526//plastid envelope;GO:0009534//chloroplast thylakoid;GO:0009570//chloroplast stroma	GO:0043169//cation binding;GO:0046906//tetrapyrrole binding	GO:0006464//cellular protein modification process;GO:0009765//photosynthesis, light harvesting;GO:0009639//response to red or far red light
Unigene0037090	beta-tubulin 2 [Gossypium hirsutum]	24h VS 0h	11.6857	5.47e-05	0.00754384	yes	ko04145//Phagosome	GO:0032991//macromolecular complex;GO:0015630//microtubule cytoskeleton	GO:0017111//nucleoside-triphosphatase activity;GO:0032550;GO:0005198//structural molecule activity	GO:0009154//purine ribonucleotide catabolic process;GO:0043623//cellular protein complex assembly
Unigene0062692	PREDICTED: cytochrome P450 78A3-like [Cicer arietinum]	24h VS 0h	11.6844	1.73e-10	8.3e-08	yes	-	GO:0043231//intracellular membrane-bounded organelle	GO:0046906//tetrapyrrole binding;GO:0046914//transition metal ion binding;GO:0016709//oxidoreductase activity, acting on paired donors, with incorporation or reduction of molecular oxygen, NAD(P)H as one donor, and incorporation of one atom of oxygen	GO:0040008//regulation of growth;GO:0009965//leaf morphogenesis;GO:0035265//organ growth;GO:0010073//meristem maintenance;GO:0003006//developmental process involved in reproduction;GO:0008283//cell proliferation
Unigene0015673	40S ribosomal protein [Medicago truncatula]	24h VS 0h	11.684	6.16e-05	0.0083427	yes	ko03010//Ribosome	GO:0005911//cell-cell junction;GO:0015935//small ribosomal subunit;GO:0016020//membrane;GO:0009536//plastid;GO:0031981//nuclear lumen	GO:0005198//structural molecule activity	GO:0010467//gene expression
Unigene0040695	histone H3 [Zea mays]	24h VS 0h	11.6807	5.52e-09	1.95e-06	yes	-	-	-	-
Unigene0010963	PREDICTED: 60S ribosomal protein L18-like [Cicer arietinum]	24h VS 0h	11.6786	2.79e-05	0.00417783	yes	ko03010//Ribosome	GO:0015934//large ribosomal subunit;GO:0016020//membrane;GO:0044437;GO:0009536//plastid	GO:0005198//structural molecule activity	GO:0010467//gene expression
Unigene0062276	Integral to membrane, endoplasmic reticulum [Theobroma cacao]	24h VS 0h	11.676	8.77e-08	2.49e-05	yes	-	GO:0031224//intrinsic component of membrane;GO:0043231//intracellular membrane-bounded organelle	-	GO:0015031//protein transport
Unigene0065634	PREDICTED: chalcone synthase-like [Cicer arietinum]	24h VS 0h	11.6738	2.12e-05	0.00326772	yes	-	-	-	-
Unigene0038087	ADP-ribosylation factor [Medicago truncatula]	24h VS 0h	11.6727	5.62e-07	0.000133949	yes	-	-	-	-
Unigene0067183	PREDICTED: polyadenylate-binding protein RBP45-like [Cicer arietinum]	24h VS 0h	11.6726	5.35e-07	0.000127607	yes	-	-	GO:0036094//small molecule binding;GO:0097159//organic cyclic compound binding	GO:0000302//response to reactive oxygen species
Unigene0083915	Polyadenylate-binding protein-interacting protein [Medicago truncatula]	24h VS 0h	11.6726	2.02e-07	5.34e-05	yes	-	-	-	-
Unigene0008756	Mitochondrial ATP synthase subunit [Medicago truncatula]	24h VS 0h	11.6688	7.4e-05	0.00976997	yes	-	GO:0005746//mitochondrial respiratory chain	-	-
Unigene0026444	brassinosteroid biosynthetic protein LKB [Pisum sativum]	24h VS 0h	11.6686	5.35e-06	0.000962141	yes	ko01100//Metabolic pathways;ko01110//Biosynthesis of secondary metabolites;ko00100//Steroid biosynthesis	-	-	-
Unigene0053524	Photosystem II reaction center protein K [Medicago truncatula]	24h VS 0h	11.6661	5.93e-08	1.73e-05	yes	ko01100//Metabolic pathways;ko00195//Photosynthesis	-	-	-
Unigene0099652	PREDICTED: LOW QUALITY PROTEIN: triose phosphate/phosphate translocator, chloroplastic-like [Glycine max]	24h VS 0h	11.6628	6.7e-10	2.9e-07	yes	-	-	-	-
Unigene0080898	Endoplasmin-like protein [Medicago truncatula]	24h VS 0h	11.6542	2.36e-09	8.94e-07	yes	ko04141//Protein processing in endoplasmic reticulum;ko04626//Plant-pathogen interaction	-	-	-
Unigene0022659	--	24h VS 0h	11.6542	1.52e-06	0.000319997	yes	-	-	-	-
Unigene0067427	Translocon-associated protein subunit beta [Medicago truncatula]	24h VS 0h	11.6462	5.15e-10	2.31e-07	yes	ko04141//Protein processing in endoplasmic reticulum	GO:0005911//cell-cell junction;GO:0044437;GO:0031224//intrinsic component of membrane	-	-
Unigene0073872	Asparagine synthetase [Medicago truncatula]	24h VS 0h	11.645	1.28e-07	3.54e-05	yes	-	-	-	-
Unigene0079283	Cytochrome-c oxidases,electron carriers [Theobroma cacao]	24h VS 0h	11.6433	5.89e-07	0.000139261	yes	-	GO:0005743//mitochondrial inner membrane;GO:0044437	GO:0009055//electron carrier activity	GO:0015992//proton transport
Unigene0019634	unknown [Lotus japonicus]	24h VS 0h	11.6433	0.000149598	0.0172551	yes	-	-	-	-
Unigene0094489	Chloroplast chlorophyll a/b-binding protein CP24 [Medicago truncatula]	24h VS 0h	11.6393	1.69e-08	5.52e-06	yes	ko01100//Metabolic pathways;ko00196//Photosynthesis - antenna proteins	-	-	-
Unigene0012650	PREDICTED: 60S ribosomal protein L19-1-like [Cicer arietinum]	24h VS 0h	11.6373	5.23e-05	0.00728167	yes	ko03010//Ribosome	-	-	-
Unigene0095246	PREDICTED: 60S acidic ribosomal protein P2B-like [Cicer arietinum]	24h VS 0h	11.6371	1.41e-05	0.00226479	yes	ko03010//Ribosome	GO:0005840//ribosome;GO:0016020//membrane;GO:0009536//plastid;GO:0031981//nuclear lumen	GO:0005198//structural molecule activity	GO:0006950//response to stress;GO:0006412//translation
Unigene0075779	--	24h VS 0h	11.635	4.46e-05	0.00637317	yes	-	-	-	-
Unigene0056429	PsHSC71.0 [Pisum sativum]	24h VS 0h	11.6345	1.77e-08	5.75e-06	yes	ko04141//Protein processing in endoplasmic reticulum;ko03040//Spliceosome;ko04144//Endocytosis	-	-	-
Unigene0026586	peroxiredoxin [Pisum sativum]	24h VS 0h	11.634	8.88e-06	0.00150898	yes	-	-	-	-
Unigene0074258	PREDICTED: protodermal factor 1-like [Cicer arietinum]	24h VS 0h	11.632	5.99e-06	0.00106353	yes	-	-	-	-
Unigene0065605	PREDICTED: 60S ribosomal protein L35a-1-like [Cicer arietinum]	24h VS 0h	11.6307	9.46e-08	2.66e-05	yes	ko03010//Ribosome	-	-	-
Unigene0092036	PREDICTED: early nodulin-like protein 1-like [Cicer arietinum]	24h VS 0h	11.6294	3.17e-08	9.76e-06	yes	-	-	-	-
Unigene0009343	trypsin-like serine protease [Thalassiosira pseudonana CCMP1335]	24h VS 0h	11.6262	0.000262526	0.0275478	yes	-	-	-	-
Unigene0095641	13 kDa ribonucleoprotein-associated protein [Medicago truncatula]	24h VS 0h	11.6197	1.23e-08	4.13e-06	yes	ko03040//Spliceosome;ko03008//Ribosome biogenesis in eukaryotes	GO:0030529//ribonucleoprotein complex;GO:0019028//viral capsid;GO:0031981//nuclear lumen	GO:0003676//nucleic acid binding	GO:0022613//ribonucleoprotein complex biogenesis
Unigene0016351	PREDICTED: 40S ribosomal protein S6-like [Cicer arietinum]	24h VS 0h	11.6166	1.66e-09	6.46e-07	yes	ko03010//Ribosome	GO:0005911//cell-cell junction;GO:0015935//small ribosomal subunit;GO:0016020//membrane;GO:0009536//plastid;GO:0031981//nuclear lumen	GO:0005198//structural molecule activity	GO:0010467//gene expression
Unigene0088135	Histone deacetylase complex subunit SAP18 [Medicago truncatula]	24h VS 0h	11.6073	3.84e-05	0.0055527	yes	ko03013//RNA transport;ko03015//mRNA surveillance pathway	-	-	-
Unigene0065173	PREDICTED: luminal-binding protein-like [Cicer arietinum]	24h VS 0h	11.6035	1.22e-09	5e-07	yes	ko04141//Protein processing in endoplasmic reticulum;ko03060//Protein export	-	-	-
Unigene0059648	Elongation factor 1-alpha [Medicago truncatula]	24h VS 0h	11.6031	1.12e-06	0.000248063	yes	ko03013//RNA transport	-	-	-
Unigene0072061	PREDICTED: ubiquitin-conjugating enzyme E2 28-like isoform 1 [Cucumis sativus]	24h VS 0h	11.6018	1.76e-07	4.72e-05	yes	ko04141//Protein processing in endoplasmic reticulum;ko04120//Ubiquitin mediated proteolysis	-	GO:0044389;GO:0019787//small conjugating protein ligase activity	GO:0019941//modification-dependent protein catabolic process;GO:0032446//protein modification by small protein conjugation
Unigene0086392	PREDICTED: ATP synthase subunit d, mitochondrial-like [Cicer arietinum]	24h VS 0h	11.5992	8.82e-10	3.76e-07	yes	ko01100//Metabolic pathways;ko00190//Oxidative phosphorylation	GO:0031981//nuclear lumen;GO:0005840//ribosome;GO:0005753//mitochondrial proton-transporting ATP synthase complex;GO:0044437;GO:0009534//chloroplast thylakoid	GO:0046914//transition metal ion binding;GO:0015077//monovalent inorganic cation transmembrane transporter activity;GO:0003824//catalytic activity	GO:0006754//ATP biosynthetic process;GO:0006970//response to osmotic stress
Unigene0065686	NADP-dependent isocitrate dehydrogenase [Pisum sativum]	24h VS 0h	11.5942	4.48e-08	1.34e-05	yes	ko01100//Metabolic pathways;ko01110//Biosynthesis of secondary metabolites;ko00020//Citrate cycle (TCA cycle);ko00480//Glutathione metabolism;ko04146//Peroxisome	-	-	-
Unigene0072330	DNA-directed RNA polymerases I, II, and III subunit RPABC2 [Medicago truncatula]	24h VS 0h	11.5933	9.19e-09	3.16e-06	yes	ko01100//Metabolic pathways;ko00230//Purine metabolism;ko00240//Pyrimidine metabolism;ko03020//RNA polymerase	-	-	-
Unigene0074783	PREDICTED: HMG1/2-like protein-like [Cicer arietinum]	24h VS 0h	11.5892	4.12e-07	0.00010112	yes	-	-	-	-
Unigene0011537	--	24h VS 0h	11.5876	0.000470966	0.0436335	yes	-	-	-	-
Unigene0077967	PREDICTED: plastocyanin, chloroplastic-like [Cicer arietinum]	24h VS 0h	11.5876	5.4e-06	0.000968891	yes	ko00195//Photosynthesis	GO:0009532//plastid stroma;GO:0031976;GO:0044436	GO:0046914//transition metal ion binding	GO:0055076//transition metal ion homeostasis;GO:0006412//translation;GO:0010038//response to metal ion;GO:0009416//response to light stimulus
Unigene0044598	histone H2B [Arabidopsis thaliana]	24h VS 0h	11.5875	1.93e-05	0.0029975	yes	-	GO:0031981//nuclear lumen;GO:0009532//plastid stroma;GO:0000785//chromatin;GO:0005911//cell-cell junction;GO:0031976	GO:0003676//nucleic acid binding;GO:0046983//protein dimerization activity	GO:0034728//nucleosome organization
Unigene0065308	Peaci11.8 [Pisum sativum]	24h VS 0h	11.5813	2.45e-05	0.00370716	yes	-	-	-	-
Unigene0006552	40S ribosomal protein S29 [Medicago truncatula]	24h VS 0h	11.5751	4.57e-05	0.0064944	yes	ko03010//Ribosome	-	-	-
Unigene0093305	PREDICTED: chromatin assembly factor 1 subunit FAS1-like isoform X2 [Cicer arietinum]	24h VS 0h	11.5709	2.01e-09	7.71e-07	yes	-	GO:0043234//protein complex	-	GO:0048827//phyllome development;GO:0031497//chromatin assembly;GO:0051726//regulation of cell cycle;GO:0048229//gametophyte development;GO:0009933//meristem structural organization;GO:0009913//epidermal cell differentiation;GO:0000725//recombinational repair;GO:0034728//nucleosome organization
Unigene0027462	aldolase, partial [Pisum sativum]	24h VS 0h	11.5674	4.46e-07	0.000108342	yes	ko01100//Metabolic pathways;ko01110//Biosynthesis of secondary metabolites;ko00010//Glycolysis / Gluconeogenesis;ko00710//Carbon fixation in photosynthetic organisms;ko00030//Pentose phosphate pathway;ko00051//Fructose and mannose metabolism	-	-	-
Unigene0028262	PREDICTED: nucleosome assembly protein 1-like 1-like [Vitis vinifera]	24h VS 0h	11.5667	5.14e-10	2.31e-07	yes	-	GO:0043231//intracellular membrane-bounded organelle;GO:0044444//cytoplasmic part;GO:0016020//membrane	GO:0005515//protein binding	GO:0048869//cellular developmental process;GO:0006310//DNA recombination;GO:0010038//response to metal ion;GO:0009292//genetic transfer;GO:0034728//nucleosome organization
Unigene0059201	PREDICTED: nodulation receptor kinase-like [Fragaria vesca subsp. vesca]	24h VS 0h	11.561	0.00049379	0.0452167	yes	-	-	-	-
Unigene0093155	T-complex protein 1 subunit eta [Medicago truncatula]	24h VS 0h	11.5602	1.77e-06	0.000363138	yes	-	GO:0043231//intracellular membrane-bounded organelle;GO:0044444//cytoplasmic part	GO:0032550;GO:0003676//nucleic acid binding;GO:0001071//nucleic acid binding transcription factor activity;GO:0005515//protein binding	GO:0010038//response to metal ion;GO:0044267//cellular protein metabolic process;GO:0006351//transcription, DNA-templated
Unigene0074819	histone H4 [Zea mays]	24h VS 0h	11.5564	0.000537897	0.0483851	yes	-	-	-	-
Unigene0020330	PREDICTED: probable small nuclear ribonucleoprotein G [Glycine max]	24h VS 0h	11.5542	5.05e-07	0.000120853	yes	ko03040//Spliceosome	GO:0032991//macromolecular complex;GO:0044444//cytoplasmic part;GO:0019028//viral capsid;GO:0031981//nuclear lumen	-	-
Unigene0095667	CP12 [Pisum sativum]	24h VS 0h	11.5485	2.47e-09	9.25e-07	yes	-	-	-	GO:0042221//response to chemical;GO:0033554//cellular response to stress;GO:0009266//response to temperature stimulus
Unigene0036933	PREDICTED: calnexin homolog [Cicer arietinum]	24h VS 0h	11.5453	5.22e-13	4.09e-10	yes	ko04141//Protein processing in endoplasmic reticulum;ko04145//Phagosome	-	-	-
Unigene0023145	PREDICTED: S-adenosylmethionine decarboxylase proenzyme-like isoform X1 [Cicer arietinum]	24h VS 0h	11.5424	4.19e-10	1.92e-07	yes	ko01100//Metabolic pathways;ko00270//Cysteine and methionine metabolism;ko00330//Arginine and proline metabolism	-	-	-
Unigene0064550	PREDICTED: stromal 70 kDa heat shock-related protein, chloroplastic-like [Glycine max]	24h VS 0h	11.5368	3.38e-06	0.000645635	yes	ko04141//Protein processing in endoplasmic reticulum;ko03040//Spliceosome;ko04144//Endocytosis	-	-	-
Unigene0079632	PREDICTED: peptidyl-prolyl cis-trans isomerase FKBP53-like [Cicer arietinum]	24h VS 0h	11.5342	1.46e-10	7.13e-08	yes	-	-	-	-
Unigene0094133	PREDICTED: methyl-CpG-binding domain-containing protein 10-like [Cicer arietinum]	24h VS 0h	11.5338	5.68e-08	1.66e-05	yes	-	-	-	-
Unigene0079191	threonine synthase [Lens culinaris]	24h VS 0h	11.5286	5.83e-10	2.58e-07	yes	ko01100//Metabolic pathways;ko00260//Glycine, serine and threonine metabolism;ko00750//Vitamin B6 metabolism	-	GO:0043168//anion binding;GO:0016838//carbon-oxygen lyase activity, acting on phosphates	GO:0019752//carboxylic acid metabolic process
Unigene0000640	PREDICTED: photosystem I reaction center subunit VI-2, chloroplastic-like [Solanum lycopersicum]	24h VS 0h	11.5264	0.000155443	0.0177958	yes	ko01100//Metabolic pathways;ko00195//Photosynthesis	-	-	-
Unigene0075872	proline- and leucine-rich protein [Pisum sativum]	24h VS 0h	11.526	0.000172348	0.0193473	yes	-	-	-	-
Unigene0007930	Outer plastidial membrane protein porin [Medicago truncatula]	24h VS 0h	11.5177	1.33e-09	5.36e-07	yes	-	GO:0030312;GO:0031966//mitochondrial membrane;GO:0031981//nuclear lumen;GO:0009526//plastid envelope;GO:0044437	GO:0005244//voltage-gated ion channel activity	GO:0009845//seed germination;GO:0045333//cellular respiration;GO:0006820//anion transport;GO:0009617//response to bacterium;GO:0006950//response to stress
Unigene0096156	catalase 1 [Pisum sativum]	24h VS 0h	11.5148	0.000515373	0.0467189	yes	ko01100//Metabolic pathways;ko01110//Biosynthesis of secondary metabolites;ko00630//Glyoxylate and dicarboxylate metabolism;ko04146//Peroxisome;ko00380//Tryptophan metabolism	GO:0005840//ribosome;GO:0030312;GO:0005777//peroxisome;GO:0009532//plastid stroma;GO:0009526//plastid envelope;GO:0005911//cell-cell junction;GO:0005576//extracellular region;GO:0016020//membrane	GO:0046906//tetrapyrrole binding;GO:0046914//transition metal ion binding;GO:0004601//peroxidase activity	GO:0009314//response to radiation;GO:0010038//response to metal ion;GO:0001101//response to acid;GO:0000302//response to reactive oxygen species;GO:0009267//cellular response to starvation;GO:0042743//hydrogen peroxide metabolic process
Unigene0006444	SAR DNA-binding protein-2 [Pisum sativum]	24h VS 0h	11.5139	2.15e-10	1.03e-07	yes	ko03008//Ribosome biogenesis in eukaryotes	-	-	-
Unigene0072852	Dihydroflavonol-4-reductase [Medicago truncatula]	24h VS 0h	11.5128	7.01e-11	3.6e-08	yes	-	GO:0043231//intracellular membrane-bounded organelle	GO:0016616//oxidoreductase activity, acting on the CH-OH group of donors, NAD or NADP as acceptor;GO:0048037//cofactor binding	GO:0010208//pollen wall assembly;GO:0009791//post-embryonic development;GO:0019438//aromatic compound biosynthetic process
Unigene0093565	glycine-rich RNA-binding protein PsGRBP [Pisum sativum]	24h VS 0h	11.5123	2.16e-08	6.85e-06	yes	-	-	GO:0032550;GO:0046914//transition metal ion binding;GO:0001070;GO:0043566//structure-specific DNA binding	GO:0009409//response to cold;GO:0006970//response to osmotic stress;GO:0031555
Unigene0092651	PREDICTED: triosephosphate isomerase, cytosolic-like [Cicer arietinum]	24h VS 0h	11.5123	4.36e-11	2.32e-08	yes	ko01100//Metabolic pathways;ko01110//Biosynthesis of secondary metabolites;ko00010//Glycolysis / Gluconeogenesis;ko00710//Carbon fixation in photosynthetic organisms;ko00051//Fructose and mannose metabolism;ko00562//Inositol phosphate metabolism	GO:0030312;GO:0009532//plastid stroma;GO:0044437;GO:0005911//cell-cell junction;GO:0005576//extracellular region;GO:0016020//membrane	GO:0046914//transition metal ion binding;GO:0016861//intramolecular oxidoreductase activity, interconverting aldoses and ketoses;GO:0016740//transferase activity	GO:0010038//response to metal ion;GO:0006091//generation of precursor metabolites and energy;GO:0005975//carbohydrate metabolic process;GO:0006970//response to osmotic stress
Unigene0073770	--	24h VS 0h	11.5117	3.05e-05	0.00454471	yes	-	-	-	-
Unigene0012071	malate dehydrogenase precursor [Medicago sativa]	24h VS 0h	11.5104	5.8e-06	0.00103483	yes	ko01100//Metabolic pathways;ko01110//Biosynthesis of secondary metabolites;ko00620//Pyruvate metabolism;ko00020//Citrate cycle (TCA cycle);ko00710//Carbon fixation in photosynthetic organisms;ko00630//Glyoxylate and dicarboxylate metabolism	GO:0030312;GO:0009536//plastid;GO:0005576//extracellular region	GO:0016615//malate dehydrogenase activity;GO:0046914//transition metal ion binding	GO:0010038//response to metal ion;GO:0043648//dicarboxylic acid metabolic process;GO:0005975//carbohydrate metabolic process;GO:0009617//response to bacterium;GO:0006970//response to osmotic stress;GO:0009060//aerobic respiration
Unigene0005589	Basic blue protein [Medicago truncatula]	24h VS 0h	11.509	4.75e-07	0.000114893	yes	-	-	-	-
Unigene0023768	PREDICTED: 60S ribosomal protein L26-2-like [Cicer arietinum]	24h VS 0h	11.5066	1.12e-06	0.000248063	yes	ko03010//Ribosome	GO:0015934//large ribosomal subunit;GO:0016020//membrane;GO:0044437;GO:0009536//plastid;GO:0031981//nuclear lumen	GO:0005198//structural molecule activity	GO:0006950//response to stress;GO:0010467//gene expression
Unigene0047981	ABC transporter [Thalassiosira pseudonana CCMP1335]	24h VS 0h	11.5032	5.59e-08	1.65e-05	yes	ko02010//ABC transporters	-	-	-
Unigene0063436	PREDICTED: pistil-specific extensin-like protein-like [Cicer arietinum]	24h VS 0h	11.4991	3.99e-09	1.42e-06	yes	-	-	-	-
Unigene0075862	Ribosomal L1 domain-containing protein [Medicago truncatula]	24h VS 0h	11.4954	2.07e-07	5.46e-05	yes	-	-	-	-
Unigene0022255	Photosystem I reaction center subunit XI [Medicago truncatula]	24h VS 0h	11.4952	9.71e-09	3.32e-06	yes	ko01100//Metabolic pathways;ko00195//Photosynthesis	GO:0009526//plastid envelope;GO:0031976;GO:0009570//chloroplast stroma;GO:0009522//photosystem I	-	GO:0044237//cellular metabolic process
Unigene0089032	PREDICTED: enolase-like [Cicer arietinum]	24h VS 0h	11.4949	2.47e-07	6.36e-05	yes	ko01100//Metabolic pathways;ko01110//Biosynthesis of secondary metabolites;ko00010//Glycolysis / Gluconeogenesis;ko03018//RNA degradation	GO:0031967;GO:0009536//plastid;GO:0005911//cell-cell junction;GO:0044445;GO:0005576//extracellular region;GO:0016020//membrane	GO:0046914//transition metal ion binding;GO:0016836//hydro-lyase activity;GO:0016408	GO:0009314//response to radiation;GO:0010038//response to metal ion;GO:0001101//response to acid;GO:0006091//generation of precursor metabolites and energy;GO:0006970//response to osmotic stress
Unigene0019633	PREDICTED: ADP,ATP carrier protein 1, mitochondrial-like [Cicer arietinum]	24h VS 0h	11.4936	1.21e-06	0.000261064	yes	-	-	-	-
Unigene0024911	PREDICTED: glucan endo-1,3-beta-glucosidase-like protein 2-like [Cicer arietinum]	24h VS 0h	11.4925	7.62e-10	3.28e-07	yes	-	-	-	-
Unigene0007144	Cysteine proteinase [Medicago truncatula]	24h VS 0h	11.4827	9.02e-10	3.83e-07	yes	-	-	GO:0070011//peptidase activity, acting on L-amino acid peptides	GO:0016485//protein processing
Unigene0082989	ATP synthase subunit epsilon [Medicago truncatula]	24h VS 0h	11.4815	2.83e-06	0.000553984	yes	ko01100//Metabolic pathways;ko00190//Oxidative phosphorylation	-	-	-
Unigene0067536	PREDICTED: 40S ribosomal protein S27-2-like [Cicer arietinum]	24h VS 0h	11.4783	3.12e-06	0.000599346	yes	ko03010//Ribosome	GO:0005911//cell-cell junction;GO:0015935//small ribosomal subunit;GO:0016020//membrane;GO:0030312;GO:0031981//nuclear lumen	GO:0043169//cation binding;GO:0005198//structural molecule activity	GO:0010467//gene expression
Unigene0093948	PREDICTED: cytochrome b-c1 complex subunit 7-2-like [Cicer arietinum]	24h VS 0h	11.4757	8.7e-07	0.000201288	yes	ko01100//Metabolic pathways;ko00190//Oxidative phosphorylation	GO:0044437;GO:0005746//mitochondrial respiratory chain	-	GO:0022904//respiratory electron transport chain
Unigene0001671	PREDICTED: ATP synthase subunit O, mitochondrial-like [Cicer arietinum]	24h VS 0h	11.4718	0.000124596	0.0149994	yes	ko01100//Metabolic pathways;ko00190//Oxidative phosphorylation	GO:0009536//plastid;GO:0005743//mitochondrial inner membrane	GO:0046914//transition metal ion binding;GO:0019829//cation-transporting ATPase activity	GO:0006754//ATP biosynthetic process
Unigene0016910	Ribosomal protein L9 [Medicago truncatula]	24h VS 0h	11.4553	0.000294203	0.0300992	yes	ko03010//Ribosome	GO:0031981//nuclear lumen;GO:0009526//plastid envelope;GO:0044437;GO:0015934//large ribosomal subunit;GO:0005911//cell-cell junction;GO:0016020//membrane	GO:0003723//RNA binding;GO:0005198//structural molecule activity	GO:0003002//regionalization;GO:0010467//gene expression
Unigene0026695	calmodulin [Pseudotsuga menziesii]	24h VS 0h	11.4499	7.56e-06	0.00131486	yes	ko04626//Plant-pathogen interaction;ko04070//Phosphatidylinositol signaling system	-	-	-
Unigene0065095	Os05g0407100 [Oryza sativa Japonica Group]	24h VS 0h	11.4484	4.45e-06	0.000820208	yes	-	-	-	-
Unigene0026099	Ribosomal protein L1 [Medicago truncatula]	24h VS 0h	11.4405	3.71e-08	1.12e-05	yes	ko03010//Ribosome	GO:0031981//nuclear lumen;GO:0015934//large ribosomal subunit;GO:0005911//cell-cell junction;GO:0016020//membrane	GO:0003676//nucleic acid binding;GO:0005198//structural molecule activity	GO:0003002//regionalization;GO:0010467//gene expression
Unigene0074734	Translation factor Sui1-like protein [Medicago truncatula]	24h VS 0h	11.4404	0.000188163	0.0208131	yes	ko03013//RNA transport	-	-	-
Unigene0031073	--	24h VS 0h	11.4395	5.83e-05	0.0079428	yes	-	-	-	-
Unigene0092713	GA [Pisum sativum]	24h VS 0h	11.4385	1.07e-06	0.000238696	yes	-	GO:0009536//plastid	-	-
Unigene0035188	histone H1 subtype 3 [Pisum sativum subsp. sativum]	24h VS 0h	11.4379	2.56e-07	6.54e-05	yes	-	-	-	-
Unigene0008539	DNA polymerase epsilon subunit [Medicago truncatula]	24h VS 0h	11.4357	7.28e-06	0.00127067	yes	-	-	-	-
Unigene0011552	14-3-3 protein SGF14e [Glycine max]	24h VS 0h	11.4327	1.51e-07	4.12e-05	yes	-	-	GO:0005515//protein binding	-
Unigene0019725	cytosolic glutamine synthetase [Pisum sativum]	24h VS 0h	11.4254	4.88e-07	0.00011728	yes	ko01100//Metabolic pathways;ko00630//Glyoxylate and dicarboxylate metabolism;ko00330//Arginine and proline metabolism;ko00250//Alanine, aspartate and glutamate metabolism;ko00910//Nitrogen metabolism	-	-	-
Unigene0065093	14 kDa proline-rich protein DC2.15 [Medicago truncatula]	24h VS 0h	11.4225	6.14e-08	1.78e-05	yes	-	-	-	-
Unigene0078917	Plastocyanin [Medicago truncatula]	24h VS 0h	11.4213	0.000198019	0.0216591	yes	ko00195//Photosynthesis	GO:0009532//plastid stroma;GO:0009534//chloroplast thylakoid;GO:0044436	GO:0046914//transition metal ion binding	GO:0055076//transition metal ion homeostasis;GO:0006412//translation;GO:0010038//response to metal ion;GO:0009416//response to light stimulus
Unigene0081986	40S ribosomal protein [Medicago truncatula]	24h VS 0h	11.4127	3.28e-05	0.00483106	yes	ko03010//Ribosome	-	-	-
Unigene0061374	PREDICTED: LOW QUALITY PROTEIN: uncharacterized LOC101210164 [Cucumis sativus]	24h VS 0h	11.4096	1.47e-06	0.000310493	yes	-	GO:0044436	-	-
Unigene0031728	ribosomal protein L30e [Pisum sativum]	24h VS 0h	11.4059	1.17e-05	0.00193019	yes	ko03010//Ribosome	GO:0005911//cell-cell junction;GO:0015934//large ribosomal subunit;GO:0016020//membrane	GO:0005198//structural molecule activity	GO:0010467//gene expression;GO:0051707//response to other organism
Unigene0075991	PREDICTED: 60S ribosomal protein L13a-4-like [Cicer arietinum]	24h VS 0h	11.4054	2.04e-09	7.79e-07	yes	ko03010//Ribosome	GO:0005911//cell-cell junction;GO:0015934//large ribosomal subunit;GO:0009536//plastid;GO:0031981//nuclear lumen	GO:0005198//structural molecule activity	GO:0010467//gene expression
Unigene0002042	PREDICTED: 40S ribosomal protein S5-like [Cicer arietinum]	24h VS 0h	11.4009	2.68e-08	8.37e-06	yes	ko03010//Ribosome	-	-	-
Unigene0080784	F1F0-ATPase inhibitor-like protein [Arabidopsis thaliana]	24h VS 0h	11.3983	3.11e-06	0.000599346	yes	-	-	-	-
Unigene0016826	PREDICTED: 60S ribosomal protein L34-like [Cicer arietinum]	24h VS 0h	11.3969	9.94e-05	0.012517	yes	ko03010//Ribosome	GO:0015934//large ribosomal subunit;GO:0044437;GO:0009536//plastid;GO:0031981//nuclear lumen	GO:0005198//structural molecule activity	GO:0010467//gene expression
Unigene0023859	PREDICTED: L-gulonolactone oxidase-like [Glycine max]	24h VS 0h	11.3968	3.92e-13	3.18e-10	yes	-	-	GO:0016899//oxidoreductase activity, acting on the CH-OH group of donors, oxygen as acceptor;GO:0000166//nucleotide binding;GO:0016616//oxidoreductase activity, acting on the CH-OH group of donors, NAD or NADP as acceptor	-
Unigene0093005	PREDICTED: glycogen synthase kinase-3 homolog MsK-1-like isoform X4 [Cicer arietinum]	24h VS 0h	11.395	4.34e-07	0.00010576	yes	-	GO:0044444//cytoplasmic part	GO:0032550;GO:0004672//protein kinase activity	GO:0006468//protein phosphorylation;GO:0048507//meristem development;GO:0006972//hyperosmotic response
Unigene0032494	PREDICTED: 40S ribosomal protein SA-like [Cicer arietinum]	24h VS 0h	11.3927	2.91e-09	1.07e-06	yes	ko03010//Ribosome	GO:0015935//small ribosomal subunit;GO:0009536//plastid;GO:0005911//cell-cell junction;GO:0016020//membrane	GO:0005198//structural molecule activity	GO:0006970//response to osmotic stress;GO:0022618//ribonucleoprotein complex assembly;GO:0010467//gene expression
Unigene0081142	hypothetical protein MTR_4g082880 [Medicago truncatula]	24h VS 0h	11.3923	2.87e-06	0.000560779	yes	-	-	-	-
Unigene0099685	Dihydroflavonol-4-reductase [Medicago truncatula]	24h VS 0h	11.3851	1.5e-07	4.11e-05	yes	-	-	-	-
Unigene0026661	--	24h VS 0h	11.3846	0.000156464	0.0178709	yes	-	-	-	-
Unigene0086349	Phosphoglycerate dehydrogenase [Medicago truncatula]	24h VS 0h	11.3824	0.000268365	0.0279512	yes	-	-	GO:0031406//carboxylic acid binding;GO:0016616//oxidoreductase activity, acting on the CH-OH group of donors, NAD or NADP as acceptor;GO:0000166//nucleotide binding	GO:0006563//L-serine metabolic process
Unigene0069062	calmodulin, partial [Malus domestica]	24h VS 0h	11.3749	0.000494088	0.0452167	yes	ko04626//Plant-pathogen interaction;ko04070//Phosphatidylinositol signaling system	-	-	-
Unigene0080671	PREDICTED: transcription initiation factor TFIID subunit 3-like isoform X2 [Cicer arietinum]	24h VS 0h	11.3729	1.23e-05	0.00201702	yes	-	-	-	-
Unigene0015707	PREDICTED: 40S ribosomal protein S17-4-like [Glycine max]	24h VS 0h	11.3712	0.000295457	0.030196	yes	ko03010//Ribosome	GO:0015935//small ribosomal subunit;GO:0016020//membrane;GO:0031981//nuclear lumen	GO:0005198//structural molecule activity	GO:0010467//gene expression
Unigene0069869	ribulose-1,5-bisphosphate carboxylase/oxygenase large subunit, partial (chloroplast) [Platycodon grandiflorus]	24h VS 0h	11.3683	7.93e-05	0.0103381	yes	ko01100//Metabolic pathways;ko00710//Carbon fixation in photosynthetic organisms;ko00630//Glyoxylate and dicarboxylate metabolism	-	-	-
Unigene0062357	hypothetical protein MTR_5g089580 [Medicago truncatula]	24h VS 0h	11.3616	0.000546574	0.0489735	yes	-	-	-	-
Unigene0094939	PREDICTED: YTH domain family protein 2-like isoform X3 [Cicer arietinum]	24h VS 0h	11.3615	5.84e-07	0.000138453	yes	-	GO:0043231//intracellular membrane-bounded organelle;GO:0044444//cytoplasmic part	-	-
Unigene0061014	PREDICTED: leucine--tRNA ligase, cytoplasmic-like isoform X1 [Cicer arietinum]	24h VS 0h	11.3614	1.43e-05	0.00229415	yes	ko00970//Aminoacyl-tRNA biosynthesis	GO:0009536//plastid;GO:0005911//cell-cell junction	GO:0032550;GO:0052689//carboxylic ester hydrolase activity;GO:0004812//aminoacyl-tRNA ligase activity	GO:0006448//regulation of translational elongation;GO:0006418//tRNA aminoacylation for protein translation
Unigene0083541	40S ribosomal protein [Medicago truncatula]	24h VS 0h	11.3605	0.000318569	0.0320525	yes	ko03010//Ribosome	GO:0005911//cell-cell junction;GO:0015935//small ribosomal subunit;GO:0009536//plastid	GO:0005198//structural molecule activity	GO:0010467//gene expression
Unigene0070523	PREDICTED: DEAD-box ATP-dependent RNA helicase 5-like [Cicer arietinum]	24h VS 0h	11.3604	2.44e-06	0.000484861	yes	-	GO:0044424	GO:0032550;GO:0042623//ATPase activity, coupled	GO:0009154//purine ribonucleotide catabolic process
Unigene0060805	PREDICTED: pathogenesis-related protein 5-like [Cicer arietinum]	24h VS 0h	11.3543	7.06e-05	0.0093923	yes	-	GO:0043231//intracellular membrane-bounded organelle;GO:0030312	-	GO:0009718//anthocyanin-containing compound biosynthetic process;GO:0009814//defense response, incompatible interaction;GO:0010038//response to metal ion;GO:0009411//response to UV
Unigene0086885	PREDICTED: probable calcium-binding protein CML13-like [Cicer arietinum]	24h VS 0h	11.3339	1.14e-08	3.86e-06	yes	ko04626//Plant-pathogen interaction	-	-	-
Unigene0073332	GDSL esterase/lipase CPRD49 [Medicago truncatula]	24h VS 0h	11.3324	3.64e-07	9e-05	yes	-	-	-	-
Unigene0073385	PREDICTED: THO complex subunit 4-like [Cicer arietinum]	24h VS 0h	11.3316	0.000115778	0.0141285	yes	ko03013//RNA transport;ko03040//Spliceosome;ko03015//mRNA surveillance pathway	-	-	-
Unigene0087401	Ubiquitin-like protein [Cicer arietinum]	24h VS 0h	11.3288	5.82e-06	0.0010361	yes	ko03013//RNA transport	GO:0043231//intracellular membrane-bounded organelle;GO:0044444//cytoplasmic part	-	GO:0044092//negative regulation of molecular function;GO:0032446//protein modification by small protein conjugation;GO:0009408//response to heat
Unigene0012068	PREDICTED: protein ASPARTIC PROTEASE IN GUARD CELL 2-like [Cicer arietinum]	24h VS 0h	11.3285	3.97e-07	9.78e-05	yes	-	GO:0005618//cell wall	GO:0004175//endopeptidase activity	GO:0016485//protein processing
Unigene0093691	40S ribosomal protein s13 [Camellia sinensis]	24h VS 0h	11.3251	3.62e-05	0.00526427	yes	ko03010//Ribosome	GO:0030312;GO:0015935//small ribosomal subunit;GO:0031981//nuclear lumen;GO:0009536//plastid	GO:0005198//structural molecule activity	GO:0009887//organ morphogenesis;GO:0010467//gene expression;GO:0000904//cell morphogenesis involved in differentiation
Unigene0073063	PREDICTED: cytochrome b-c1 complex subunit 9-like [Cicer arietinum]	24h VS 0h	11.3221	6.64e-06	0.00116887	yes	ko01100//Metabolic pathways;ko00190//Oxidative phosphorylation	GO:0005746//mitochondrial respiratory chain	-	GO:0022904//respiratory electron transport chain
Unigene0066201	PREDICTED: 33 kDa ribonucleoprotein, chloroplastic-like [Cicer arietinum]	24h VS 0h	11.3214	0.000455141	0.0424883	yes	-	-	-	-
Unigene0067529	RNA polymerase beta'' subunit [Pisum sativum]	24h VS 0h	11.3203	1.91e-07	5.06e-05	yes	ko01100//Metabolic pathways;ko00230//Purine metabolism;ko00240//Pyrimidine metabolism;ko03020//RNA polymerase	GO:0009536//plastid	GO:0034062//RNA polymerase activity;GO:0003676//nucleic acid binding	GO:0010467//gene expression
Unigene0085637	--	24h VS 0h	11.3201	0.000286707	0.029517	yes	-	-	-	-
Unigene0049157	Cu/Zn superoxide dismutase II [Pisum sativum]	24h VS 0h	11.3196	2.42e-07	6.26e-05	yes	ko04146//Peroxisome	GO:0009532//plastid stroma;GO:0005576//extracellular region	GO:0043169//cation binding;GO:0016209//antioxidant activity;GO:0003824//catalytic activity	GO:0009642//response to light intensity;GO:0010193//response to ozone;GO:0010038//response to metal ion;GO:0010224//response to UV-B;GO:0009651//response to salt stress;GO:0072593//reactive oxygen species metabolic process;GO:0009744//response to sucrose;GO:0035194//posttranscriptional gene silencing by RNA
Unigene0067784	profilin 2 [Mangifera indica]	24h VS 0h	11.319	5.06e-08	1.5e-05	yes	-	GO:0015630//microtubule cytoskeleton;GO:0030312;GO:0031981//nuclear lumen;GO:0009536//plastid;GO:0005911//cell-cell junction;GO:0005576//extracellular region;GO:0016020//membrane	GO:0008092//cytoskeletal protein binding	GO:0007015//actin filament organization;GO:0000902//cell morphogenesis
Unigene0020352	S-adenosylmethionine synthase [Medicago sativa]	24h VS 0h	11.3188	1.22e-06	0.000262117	yes	ko01100//Metabolic pathways;ko01110//Biosynthesis of secondary metabolites;ko00270//Cysteine and methionine metabolism	GO:0031981//nuclear lumen;GO:0005911//cell-cell junction;GO:0016020//membrane;GO:0030312;GO:0044444//cytoplasmic part	GO:0016765//transferase activity, transferring alkyl or aryl (other than methyl) groups;GO:0046914//transition metal ion binding;GO:0032550	GO:0000096//sulfur amino acid metabolic process;GO:0010039//response to iron ion;GO:0009108//coenzyme biosynthetic process;GO:0006970//response to osmotic stress;GO:0009699//phenylpropanoid biosynthetic process
Unigene0076812	PREDICTED: GDSL esterase/lipase CPRD49 isoform 2 [Glycine max]	24h VS 0h	11.3124	0.000557167	0.0495157	yes	-	-	-	-
Unigene0074257	PREDICTED: protodermal factor 1-like [Cicer arietinum]	24h VS 0h	11.3093	2.5e-07	6.41e-05	yes	-	-	-	-
Unigene0087334	Annexin-like protein RJ4 [Medicago truncatula]	24h VS 0h	11.3065	5.96e-10	2.62e-07	yes	-	GO:0043231//intracellular membrane-bounded organelle;GO:0005576//extracellular region	GO:0046872//metal ion binding;GO:0005543//phospholipid binding	GO:0006970//response to osmotic stress
Unigene0093863	PREDICTED: eukaryotic translation initiation factor 5A-2-like [Cicer arietinum]	24h VS 0h	11.3064	4.06e-06	0.000761141	yes	-	GO:0043231//intracellular membrane-bounded organelle	GO:0043021//ribonucleoprotein complex binding;GO:0008135//translation factor activity, nucleic acid binding	GO:0012501//programmed cell death;GO:0010038//response to metal ion;GO:0010087//phloem or xylem histogenesis;GO:0006414//translational elongation;GO:0009617//response to bacterium;GO:0006415//translational termination;GO:0018205//peptidyl-lysine modification;GO:0006950//response to stress
Unigene0092939	class1 chitinase [Pisum sativum]	24h VS 0h	11.3062	3.72e-10	1.74e-07	yes	-	GO:0043231//intracellular membrane-bounded organelle;GO:0005576//extracellular region	GO:0001871;GO:0004553//hydrolase activity, hydrolyzing O-glycosyl compounds	GO:0009696//salicylic acid metabolic process;GO:0044036//cell wall macromolecule metabolic process;GO:0030243//cellulose metabolic process;GO:0009725//response to hormone;GO:0009913//epidermal cell differentiation;GO:0006970//response to osmotic stress;GO:0001101//response to acid;GO:0006026;GO:0009699//phenylpropanoid biosynthetic process;GO:0006109//regulation of carbohydrate metabolic process
Unigene0018277	Zinc finger (C2H2 type) family protein [Theobroma cacao]	24h VS 0h	11.3043	6.1e-05	0.00827224	yes	-	-	-	-
Unigene0095207	PREDICTED: cysteine proteinase inhibitor 12-like [Cicer arietinum]	24h VS 0h	11.3038	3.24e-06	0.000621136	yes	-	-	GO:0016787//hydrolase activity;GO:0004866//endopeptidase inhibitor activity	GO:0010466//negative regulation of peptidase activity;GO:0006950//response to stress
Unigene0028277	60S ribosomal protein L18a [Medicago truncatula]	24h VS 0h	11.3037	4.44e-06	0.000820208	yes	ko03010//Ribosome	GO:0005911//cell-cell junction;GO:0015934//large ribosomal subunit;GO:0016020//membrane;GO:0044437	GO:0004175//endopeptidase activity;GO:0005198//structural molecule activity	GO:0016485//protein processing
Unigene0072189	argonaute 1 [Pisum sativum]	24h VS 0h	11.3023	1.32e-09	5.36e-07	yes	-	-	-	-
Unigene0018194	PREDICTED: probable 26S proteasome complex subunit sem1-1-like isoform X1 [Cicer arietinum]	24h VS 0h	11.2963	1.68e-06	0.000346837	yes	ko03050//Proteasome;ko03440//Homologous recombination	GO:0043234//protein complex	-	-
Unigene0035623	Poly(A)-binding protein [Medicago truncatula]	24h VS 0h	11.2912	0.000174678	0.0195641	yes	ko03013//RNA transport;ko03018//RNA degradation;ko03015//mRNA surveillance pathway	GO:0044444//cytoplasmic part	GO:0003676//nucleic acid binding;GO:0036094//small molecule binding	GO:0006413//translational initiation;GO:0061013//regulation of mRNA catabolic process;GO:0010038//response to metal ion;GO:0000289//nuclear-transcribed mRNA poly(A) tail shortening;GO:0006970//response to osmotic stress
Unigene0062754	PREDICTED: ankyrin repeat domain-containing protein 2-like [Cicer arietinum]	24h VS 0h	11.2905	1.61e-07	4.37e-05	yes	-	GO:0016020//membrane	-	-
Unigene0005018	Basic leucine zipper and W2 domain-containing protein [Medicago truncatula]	24h VS 0h	11.2895	2.9e-07	7.34e-05	yes	-	GO:0044444//cytoplasmic part	GO:0008135//translation factor activity, nucleic acid binding	GO:0006412//translation
Unigene0095307	PREDICTED: actin-depolymerizing factor 2-like [Cicer arietinum]	24h VS 0h	11.2851	8.39e-05	0.0108542	yes	-	GO:0005856//cytoskeleton;GO:0009536//plastid;GO:0005911//cell-cell junction;GO:0016020//membrane	GO:0008092//cytoskeletal protein binding	GO:0010038//response to metal ion;GO:0002218//activation of innate immune response;GO:0008154//actin polymerization or depolymerization;GO:0009617//response to bacterium
Unigene0092088	hypothetical chloroplast RF1 [Medicago truncatula]	24h VS 0h	11.2837	2.88e-12	1.95e-09	yes	-	GO:0009536//plastid	-	-
Unigene0052924	PREDICTED: 60S ribosomal protein L4-like [Cicer arietinum]	24h VS 0h	11.2835	1.55e-06	0.000324065	yes	ko03010//Ribosome	GO:0005911//cell-cell junction;GO:0015934//large ribosomal subunit;GO:0016020//membrane;GO:0030312;GO:0044437;GO:0009536//plastid;GO:0031981//nuclear lumen	GO:0005198//structural molecule activity	GO:0010467//gene expression
Unigene0063107	PREDICTED: probable glutathione S-transferase-like [Cicer arietinum]	24h VS 0h	11.2819	1.53e-09	6.02e-07	yes	-	-	-	-
Unigene0078460	hydrogen peroxide induced protein 1 [Camellia sinensis]	24h VS 0h	11.28	3.32e-07	8.31e-05	yes	-	-	-	-
Unigene0013289	PREDICTED: nucleolin-like [Cicer arietinum]	24h VS 0h	11.2782	1.36e-06	0.000289435	yes	-	-	-	-
Unigene0074906	60S ribosomal protein l9 [Medicago truncatula]	24h VS 0h	11.2759	9.6e-07	0.00021756	yes	ko03010//Ribosome	-	-	-
Unigene0065255	PREDICTED: ribosome biogenesis protein NSA2 homolog [Cucumis sativus]	24h VS 0h	11.2751	1.22e-07	3.39e-05	yes	-	-	-	-
Unigene0007787	PREDICTED: 60S ribosomal protein L10-like [Cicer arietinum]	24h VS 0h	11.2734	0.000326005	0.0325716	yes	ko03010//Ribosome	GO:0031981//nuclear lumen;GO:0009526//plastid envelope;GO:0044437;GO:0015934//large ribosomal subunit	GO:0005198//structural molecule activity	GO:0010224//response to UV-B;GO:0010467//gene expression
Unigene0061686	PREDICTED: 40S ribosomal protein S2-4-like [Glycine max]	24h VS 0h	11.2719	2.85e-08	8.8e-06	yes	ko03010//Ribosome	GO:0005911//cell-cell junction;GO:0015935//small ribosomal subunit;GO:0016020//membrane;GO:0030312;GO:0009536//plastid;GO:0031981//nuclear lumen	GO:0003676//nucleic acid binding;GO:0005198//structural molecule activity	GO:0010467//gene expression
Unigene0086077	PREDICTED: glutathione S-transferase F9-like [Cicer arietinum]	24h VS 0h	11.2716	8.4e-06	0.00143464	yes	ko00480//Glutathione metabolism	-	GO:0016765//transferase activity, transferring alkyl or aryl (other than methyl) groups	-
Unigene0003390	30S ribosomal protein S31 [Medicago truncatula]	24h VS 0h	11.2714	0.000351933	0.0347726	yes	-	-	-	-
Unigene0096359	Pre-mRNA branch site p14-like protein [Medicago truncatula]	24h VS 0h	11.2692	9.01e-05	0.01154	yes	ko03040//Spliceosome	-	GO:0036094//small molecule binding;GO:0097159//organic cyclic compound binding	-
Unigene0010635	Chalcone synthase [Medicago truncatula]	24h VS 0h	11.2601	8.07e-09	2.79e-06	yes	ko01100//Metabolic pathways;ko01110//Biosynthesis of secondary metabolites;ko04712//Circadian rhythm - plant;ko00941//Flavonoid biosynthesis	-	GO:0016747//transferase activity, transferring acyl groups other than amino-acyl groups	GO:0009812//flavonoid metabolic process
Unigene0018276	C2H2 type zinc finger protein [Arabidopsis thaliana]	24h VS 0h	11.2577	0.000148246	0.0171926	yes	-	-	-	-
Unigene0071664	Cytochrome b-c1 complex subunit [Medicago truncatula]	24h VS 0h	11.2558	2.91e-06	0.000565521	yes	-	GO:0005746//mitochondrial respiratory chain	GO:0015078//hydrogen ion transmembrane transporter activity	GO:0006091//generation of precursor metabolites and energy;GO:0015992//proton transport
Unigene0066067	YSL transporter [Medicago truncatula]	24h VS 0h	11.2544	4.56e-07	0.00011043	yes	-	-	-	-
Unigene0092438	PREDICTED: small acidic protein 1-like [Cicer arietinum]	24h VS 0h	11.2541	0.00038694	0.037413	yes	-	-	-	GO:0010468//regulation of gene expression;GO:0009725//response to hormone
Unigene0024044	Peroxidase [Medicago truncatula]	24h VS 0h	11.2515	2.46e-08	7.75e-06	yes	ko01100//Metabolic pathways;ko01110//Biosynthesis of secondary metabolites;ko00940//Phenylpropanoid biosynthesis;ko00360//Phenylalanine metabolism	-	GO:0003824//catalytic activity;GO:0016209//antioxidant activity;GO:0043169//cation binding;GO:0046906//tetrapyrrole binding	GO:0006950//response to stress
Unigene0008550	H-protein of the glycine decarboxylase multi-enzyme complex [Pisum sativum var. pumilio]	24h VS 0h	11.2468	9.21e-07	0.000209761	yes	ko01110//Biosynthesis of secondary metabolites;ko00630//Glyoxylate and dicarboxylate metabolism	-	-	-
Unigene0085783	2-succinylbenzoate-CoA ligase [Medicago truncatula]	24h VS 0h	11.2456	3.54e-09	1.28e-06	yes	-	-	-	-
Unigene0061685	PREDICTED: 40S ribosomal protein S2-3-like [Cicer arietinum]	24h VS 0h	11.2453	0.000279385	0.0288606	yes	ko03010//Ribosome	GO:0005911//cell-cell junction;GO:0015935//small ribosomal subunit;GO:0016020//membrane;GO:0030312;GO:0009536//plastid;GO:0031981//nuclear lumen	GO:0003676//nucleic acid binding;GO:0005198//structural molecule activity	GO:0010467//gene expression
Unigene0060993	PREDICTED: 40S ribosomal protein S13-like [Cicer arietinum]	24h VS 0h	11.2416	9.13e-05	0.011618	yes	ko03010//Ribosome	GO:0030312;GO:0015935//small ribosomal subunit;GO:0031981//nuclear lumen;GO:0009536//plastid	GO:0005198//structural molecule activity	GO:0009887//organ morphogenesis;GO:0010467//gene expression;GO:0000904//cell morphogenesis involved in differentiation
Unigene0093902	PREDICTED: ubiquitin-NEDD8-like protein RUB2-like [Glycine max]	24h VS 0h	11.2397	6.83e-06	0.00120133	yes	-	GO:0043231//intracellular membrane-bounded organelle;GO:0044444//cytoplasmic part;GO:0016020//membrane	-	GO:0007275//multicellular organismal development;GO:0009692
Unigene0087901	30S ribosomal protein S17 [Medicago truncatula]	24h VS 0h	11.2333	1.04e-06	0.000232984	yes	ko03010//Ribosome	GO:0009526//plastid envelope;GO:0031976;GO:0009532//plastid stroma;GO:0030529//ribonucleoprotein complex	GO:0005198//structural molecule activity	GO:0006412//translation
Unigene0093957	S-adenosylmethionine synthetase [Medicago truncatula]	24h VS 0h	11.2299	4.69e-06	0.00085729	yes	ko01100//Metabolic pathways;ko01110//Biosynthesis of secondary metabolites;ko00270//Cysteine and methionine metabolism	GO:0031981//nuclear lumen;GO:0005911//cell-cell junction;GO:0016020//membrane;GO:0031988//membrane-bounded vesicle;GO:0030312;GO:0044444//cytoplasmic part	GO:0016765//transferase activity, transferring alkyl or aryl (other than methyl) groups;GO:0046914//transition metal ion binding;GO:0032550	GO:0010039//response to iron ion;GO:0009108//coenzyme biosynthetic process;GO:0006970//response to osmotic stress
Unigene0074346	Polygalacturonase inhibitor [Medicago truncatula]	24h VS 0h	11.2287	6.56e-09	2.29e-06	yes	-	-	-	-
Unigene0008924	PREDICTED: elongation factor 1-gamma-like [Vitis vinifera]	24h VS 0h	11.2279	0.000151177	0.0173886	yes	-	GO:0005911//cell-cell junction;GO:0043234//protein complex;GO:0043231//intracellular membrane-bounded organelle;GO:0044444//cytoplasmic part;GO:0016020//membrane;GO:0030312	GO:0008135//translation factor activity, nucleic acid binding;GO:0046914//transition metal ion binding;GO:0003824//catalytic activity	GO:0006412//translation;GO:0010038//response to metal ion
Unigene0086043	--	24h VS 0h	11.2261	0.000293745	0.0300837	yes	-	-	-	-
Unigene0066706	PREDICTED: cellulose synthase-like protein H1-like isoform X2 [Cicer arietinum]	24h VS 0h	11.226	2.1e-07	5.5e-05	yes	-	GO:0031224//intrinsic component of membrane	GO:0016759//cellulose synthase activity	GO:0030243//cellulose metabolic process
Unigene0061707	Protein transport protein SEC61 gamma subunit [Medicago truncatula]	24h VS 0h	11.2176	1.91e-05	0.00297389	yes	ko04141//Protein processing in endoplasmic reticulum;ko04145//Phagosome;ko03060//Protein export	GO:0031224//intrinsic component of membrane;GO:0042175//nuclear outer membrane-endoplasmic reticulum membrane network;GO:0043231//intracellular membrane-bounded organelle	GO:0008320//protein transmembrane transporter activity	GO:0006886//intracellular protein transport
Unigene0065083	PREDICTED: LOW QUALITY PROTEIN: protein disulfide-isomerase-like [Glycine max]	24h VS 0h	11.2155	1.54e-11	8.85e-09	yes	ko04141//Protein processing in endoplasmic reticulum	-	-	-
Unigene0072634	PREDICTED: protein FRIGIDA-like [Cicer arietinum]	24h VS 0h	11.2132	1.59e-08	5.21e-06	yes	-	-	-	-
Unigene0010964	PREDICTED: 60S ribosomal protein L18-like [Cicer arietinum]	24h VS 0h	11.2128	0.000336186	0.0335206	yes	ko03010//Ribosome	GO:0005911//cell-cell junction;GO:0015934//large ribosomal subunit;GO:0016020//membrane;GO:0044437;GO:0009536//plastid	GO:0005198//structural molecule activity	GO:0010467//gene expression
Unigene0027619	Eukaryotic translation initiation factor 3 subunit A [Medicago truncatula]	24h VS 0h	11.2097	5.94e-09	2.09e-06	yes	ko03013//RNA transport	-	-	-
Unigene0068003	PREDICTED: 40S ribosomal protein S10-like [Cicer arietinum]	24h VS 0h	11.209	0.000134532	0.0159992	yes	ko03010//Ribosome	GO:0043231//intracellular membrane-bounded organelle;GO:0030312;GO:0015935//small ribosomal subunit	GO:0003676//nucleic acid binding	GO:0044087;GO:0031328//positive regulation of cellular biosynthetic process;GO:0006351//transcription, DNA-templated
Unigene0073334	Photosystem II 22 kDa protein [Medicago truncatula]	24h VS 0h	11.2071	2.73e-08	8.51e-06	yes	ko01100//Metabolic pathways;ko00195//Photosynthesis	-	-	-
Unigene0002634	DEAD box RNA helicase [Pisum sativum]	24h VS 0h	11.2063	1.25e-06	0.000266871	yes	ko03013//RNA transport	-	-	-
Unigene0073372	Cellulose synthase A catalytic subunit [Medicago truncatula]	24h VS 0h	11.2028	0.000160626	0.0182401	yes	-	-	-	-
Unigene0072053	Microtubule-associated protein MAP65-1a [Medicago truncatula]	24h VS 0h	11.2023	6.93e-07	0.000161914	yes	-	GO:0005819//spindle;GO:0005881//cytoplasmic microtubule	GO:0015631//tubulin binding	GO:0009791//post-embryonic development;GO:0050794//regulation of cellular process;GO:0007017//microtubule-based process;GO:0022402//cell cycle process
Unigene0001488	translation machinery associated protein TMA7 [Arabidopsis thaliana]	24h VS 0h	11.2023	9.1e-05	0.011618	yes	-	-	-	-
Unigene0094659	Ubiquitin carboxyl-terminal hydrolase family protein [Medicago truncatula]	24h VS 0h	11.1988	3.2e-05	0.0047148	yes	-	GO:0044444//cytoplasmic part	GO:0043566//structure-specific DNA binding;GO:0070011//peptidase activity, acting on L-amino acid peptides	GO:0019941//modification-dependent protein catabolic process;GO:0071103//DNA conformation change
Unigene0078287	Proteasome subunit beta type [Medicago truncatula]	24h VS 0h	11.1958	6.1e-09	2.14e-06	yes	ko03050//Proteasome	GO:0000502//proteasome complex;GO:0044437	GO:0004175//endopeptidase activity	GO:0010038//response to metal ion;GO:0009626//plant-type hypersensitive response;GO:0006508//proteolysis;GO:0006970//response to osmotic stress
Unigene0068685	PREDICTED: 60S ribosomal protein L24-like [Brachypodium distachyon]	24h VS 0h	11.1841	8.61e-05	0.011104	yes	-	-	-	-
Unigene0074461	PREDICTED: proliferation-associated protein 2G4-like [Cicer arietinum]	24h VS 0h	11.1806	3.62e-06	0.000686541	yes	-	GO:0016020//membrane;GO:0031981//nuclear lumen	GO:0008238//exopeptidase activity;GO:0008237//metallopeptidase activity	GO:0016485//protein processing
Unigene0005637	PREDICTED: malate dehydrogenase, cytoplasmic-like [Cicer arietinum]	24h VS 0h	11.1776	5.25e-09	1.86e-06	yes	ko01100//Metabolic pathways;ko01110//Biosynthesis of secondary metabolites;ko00620//Pyruvate metabolism;ko00020//Citrate cycle (TCA cycle);ko00710//Carbon fixation in photosynthetic organisms;ko00630//Glyoxylate and dicarboxylate metabolism	GO:0009532//plastid stroma;GO:0044437;GO:0005911//cell-cell junction;GO:0005576//extracellular region;GO:0016020//membrane	GO:0016615//malate dehydrogenase activity;GO:0016740//transferase activity	GO:0010038//response to metal ion;GO:0043648//dicarboxylic acid metabolic process;GO:0005975//carbohydrate metabolic process;GO:0006970//response to osmotic stress;GO:0009060//aerobic respiration
Unigene0080511	PREDICTED: proliferating cell nuclear antigen-like [Cicer arietinum]	24h VS 0h	11.1773	1.1e-07	3.08e-05	yes	ko03420//Nucleotide excision repair;ko03030//DNA replication;ko03430//Mismatch repair;ko03410//Base excision repair	GO:0031981//nuclear lumen	GO:0003676//nucleic acid binding;GO:0030234//enzyme regulator activity	GO:0006260//DNA replication;GO:0019985//translesion synthesis
Unigene0093872	polygalacturonase inhibiting protein [Pisum sativum]	24h VS 0h	11.1744	1.3e-07	3.57e-05	yes	-	-	-	-
Unigene0088062	transcription factor [Vicia faba var. minor]	24h VS 0h	11.1737	4.32e-06	0.000804245	yes	-	GO:0016020//membrane;GO:0042579//microbody	-	-
Unigene0092789	Ferredoxin I [Medicago truncatula]	24h VS 0h	11.1709	2.24e-06	0.000449627	yes	ko00195//Photosynthesis	GO:0009532//plastid stroma	GO:0043169//cation binding;GO:0051536//iron-sulfur cluster binding	GO:0009628//response to abiotic stimulus;GO:0022900//electron transport chain
Unigene0006070	PREDICTED: CWF19-like protein 2-like [Glycine max]	24h VS 0h	11.1688	3.38e-06	0.000645635	yes	-	-	-	-
Unigene0062209	PREDICTED: 31 kDa ribonucleoprotein, chloroplastic-like [Cicer arietinum]	24h VS 0h	11.1685	2.65e-07	6.75e-05	yes	-	GO:0019028//viral capsid;GO:0032991//macromolecular complex;GO:0009532//plastid stroma;GO:0009526//plastid envelope;GO:0009534//chloroplast thylakoid	GO:0008187//poly-pyrimidine tract binding;GO:0036094//small molecule binding	GO:0006952//defense response;GO:0009451//RNA modification;GO:0006396//RNA processing;GO:0009409//response to cold;GO:0043487//regulation of RNA stability
Unigene0066765	PREDICTED: probable histone H2A variant 3-like [Cicer arietinum]	24h VS 0h	11.1679	5.71e-07	0.000135714	yes	-	GO:0043231//intracellular membrane-bounded organelle;GO:0000785//chromatin	GO:0003676//nucleic acid binding;GO:0046983//protein dimerization activity	GO:0009628//response to abiotic stimulus;GO:0009908//flower development;GO:0009617//response to bacterium;GO:0034728//nucleosome organization;GO:0006306//DNA methylation
Unigene0066320	PREDICTED: arginine decarboxylase-like [Cicer arietinum]	24h VS 0h	11.1664	8.06e-07	0.000187285	yes	ko01100//Metabolic pathways;ko00330//Arginine and proline metabolism	-	-	-
Unigene0062438	PREDICTED: glyceraldehyde-3-phosphate dehydrogenase, cytosolic-like [Cicer arietinum]	24h VS 0h	11.1651	1.81e-06	0.000369114	yes	ko01100//Metabolic pathways;ko01110//Biosynthesis of secondary metabolites;ko00010//Glycolysis / Gluconeogenesis	GO:0030312;GO:0031981//nuclear lumen;GO:0009536//plastid;GO:0005911//cell-cell junction;GO:0016020//membrane	GO:0016620//oxidoreductase activity, acting on the aldehyde or oxo group of donors, NAD or NADP as acceptor;GO:0046914//transition metal ion binding;GO:0000166//nucleotide binding	GO:0010038//response to metal ion;GO:0019318//hexose metabolic process;GO:0006091//generation of precursor metabolites and energy;GO:0009617//response to bacterium;GO:0006950//response to stress
Unigene0063641	--	24h VS 0h	11.1558	4.02e-05	0.00578275	yes	-	-	-	-
Unigene0065029	PREDICTED: patatin-02-like [Cicer arietinum]	24h VS 0h	11.1533	6.43e-10	2.81e-07	yes	-	-	-	-
Unigene0082801	PREDICTED: 7-dehydrocholesterol reductase-like [Cicer arietinum]	24h VS 0h	11.1528	0.000107463	0.0133294	yes	ko01100//Metabolic pathways;ko01110//Biosynthesis of secondary metabolites;ko00100//Steroid biosynthesis	-	-	-
Unigene0079058	PREDICTED: vacuolar-sorting receptor 1-like isoform X2 [Cicer arietinum]	24h VS 0h	11.1495	0.000438675	0.0412258	yes	-	GO:0043231//intracellular membrane-bounded organelle	GO:0046872//metal ion binding	GO:0006605//protein targeting
Unigene0061772	Rab GDP dissociation inhibitor [Medicago truncatula]	24h VS 0h	11.1489	6.14e-08	1.78e-05	yes	-	GO:0005911//cell-cell junction;GO:0044444//cytoplasmic part;GO:0005576//extracellular region	GO:0005092//GDP-dissociation inhibitor activity	GO:0019222//regulation of metabolic process;GO:0045184//establishment of protein localization;GO:0016192//vesicle-mediated transport
Unigene0079369	pepc2 [Vicia faba]	24h VS 0h	11.1423	2.41e-07	6.26e-05	yes	ko01100//Metabolic pathways;ko00620//Pyruvate metabolism;ko00710//Carbon fixation in photosynthetic organisms	GO:0044444//cytoplasmic part;GO:0005576//extracellular region	GO:0004611//phosphoenolpyruvate carboxykinase activity;GO:0016628//oxidoreductase activity, acting on the CH-CH group of donors, NAD or NADP as acceptor	GO:0009060//aerobic respiration;GO:0051259//protein oligomerization;GO:0009267//cellular response to starvation
Unigene0076413	PREDICTED: protein IQ-DOMAIN 31-like isoform X1 [Cicer arietinum]	24h VS 0h	11.1365	1.76e-07	4.72e-05	yes	-	GO:0043231//intracellular membrane-bounded organelle;GO:0044444//cytoplasmic part;GO:0016020//membrane	-	-
Unigene0075004	PREDICTED: 14-3-3-like protein B-like isoform X1 [Cicer arietinum]	24h VS 0h	11.1363	2e-08	6.38e-06	yes	-	-	-	-
Unigene0078288	--	24h VS 0h	11.1344	0.000272408	0.0283123	yes	-	-	-	-
Unigene0027674	--	24h VS 0h	11.1315	0.000359752	0.035306	yes	-	-	-	-
Unigene0087623	ATP synthase CF0 subunit [Aegiceras corniculatum]	24h VS 0h	11.13	3.98e-07	9.78e-05	yes	ko01100//Metabolic pathways;ko00190//Oxidative phosphorylation;ko00195//Photosynthesis	-	-	-
Unigene0003841	PREDICTED: 40S ribosomal protein S19-1-like [Cicer arietinum]	24h VS 0h	11.1291	9.2e-07	0.000209761	yes	ko03010//Ribosome	-	-	-
Unigene0089682	PREDICTED: ATP synthase subunit delta', mitochondrial-like [Cicer arietinum]	24h VS 0h	11.1283	3.02e-07	7.57e-05	yes	ko01100//Metabolic pathways;ko00190//Oxidative phosphorylation	GO:0033178//proton-transporting two-sector ATPase complex, catalytic domain;GO:0005753//mitochondrial proton-transporting ATP synthase complex	GO:0046914//transition metal ion binding;GO:0019829//cation-transporting ATPase activity;GO:0015078//hydrogen ion transmembrane transporter activity	GO:0006754//ATP biosynthetic process;GO:0006970//response to osmotic stress
Unigene0085481	P-protein subunit of glycine decarboxylase enzyme complex [Pisum sativum]	24h VS 0h	11.1264	1.99e-05	0.00307345	yes	ko01100//Metabolic pathways;ko00260//Glycine, serine and threonine metabolism	-	-	-
Unigene0041349	PREDICTED: alpha-dioxygenase 1-like [Cicer arietinum]	24h VS 0h	11.1263	4.24e-12	2.72e-09	yes	ko00592//alpha-Linolenic acid metabolism	-	-	-
Unigene0071265	PREDICTED: ABC transporter E family member 2-like [Glycine max]	24h VS 0h	11.1248	0.000444778	0.0416796	yes	-	-	-	-
Unigene0082348	Protein argonaute 4A [Medicago truncatula]	24h VS 0h	11.1126	9.68e-08	2.71e-05	yes	-	GO:0000790//nuclear chromatin	GO:0008135//translation factor activity, nucleic acid binding	GO:0016246//RNA interference;GO:0006412//translation;GO:0003006//developmental process involved in reproduction;GO:0010528;GO:0006305;GO:0042742//defense response to bacterium;GO:0034968//histone lysine methylation
Unigene0069780	PREDICTED: T-complex protein 1 subunit beta-like isoform X1 [Cicer arietinum]	24h VS 0h	11.1093	4.14e-06	0.000775927	yes	-	-	-	-
Unigene0003428	20 kDa chaperonin [Medicago truncatula]	24h VS 0h	11.1036	1.93e-08	6.22e-06	yes	-	-	-	-
Unigene0085847	14-3-3-like protein [Medicago truncatula]	24h VS 0h	11.0975	6.83e-05	0.00915158	yes	-	-	-	-
Unigene0021176	DnaJ [Pisum sativum]	24h VS 0h	11.0952	0.000140131	0.0165249	yes	-	-	-	-
Unigene0085440	ERECTA [Glycine max]	24h VS 0h	11.0903	2.82e-08	8.76e-06	yes	-	-	-	-
Unigene0014717	PREDICTED: cyclin-dependent kinase 12-like [Cicer arietinum]	24h VS 0h	11.0885	3.91e-05	0.0056324	yes	-	-	-	-
Unigene0073620	PREDICTED: eukaryotic translation initiation factor 3 subunit E-like [Cicer arietinum]	24h VS 0h	11.0834	0.000552308	0.0492176	yes	ko03013//RNA transport	-	-	-
Unigene0096886	Mitochondrial ATP synthase subunit [Medicago truncatula]	24h VS 0h	11.0834	0.000101128	0.0126718	yes	-	GO:0005746//mitochondrial respiratory chain	-	-
Unigene0097331	PREDICTED: E3 ubiquitin-protein ligase HUWE1-like [Cicer arietinum]	24h VS 0h	11.0825	1.92e-06	0.000389284	yes	-	-	-	-
Unigene0085058	Splicing factor U2af large subunit B [Medicago truncatula]	24h VS 0h	11.0769	0.000486205	0.0447915	yes	-	-	GO:0003676//nucleic acid binding	-
Unigene0080480	Ankyrin-like protein [Medicago truncatula]	24h VS 0h	11.0748	9.73e-05	0.0122896	yes	-	GO:0043231//intracellular membrane-bounded organelle	GO:0016741	GO:0008152//metabolic process
Unigene0080957	PREDICTED: 21 kDa protein-like [Cicer arietinum]	24h VS 0h	11.0737	4.59e-05	0.00652348	yes	-	-	-	-
Unigene0007879	--	24h VS 0h	11.0653	0.00054962	0.0491119	yes	-	-	-	-
Unigene0082848	COX VIIa-like protein [Medicago truncatula]	24h VS 0h	11.0638	2.56e-05	0.00385215	yes	-	-	-	-
Unigene0023272	PREDICTED: DNA ligase 1-like [Cicer arietinum]	24h VS 0h	11.0627	3.64e-08	1.11e-05	yes	-	-	-	-
Unigene0067652	PREDICTED: ferredoxin-3, chloroplastic-like isoform X1 [Cicer arietinum]	24h VS 0h	11.0625	4.68e-06	0.000856777	yes	ko00195//Photosynthesis	-	GO:0051536//iron-sulfur cluster binding;GO:0043169//cation binding	GO:0006091//generation of precursor metabolites and energy
Unigene0087948	PREDICTED: deoxyuridine 5'-triphosphate nucleotidohydrolase-like [Cicer arietinum]	24h VS 0h	11.0588	2.57e-06	0.000506012	yes	ko01100//Metabolic pathways;ko00240//Pyrimidine metabolism	GO:0044444//cytoplasmic part	GO:0046872//metal ion binding;GO:0047429//nucleoside-triphosphate diphosphatase activity;GO:0005515//protein binding	GO:0006259//DNA metabolic process;GO:0009177;GO:0009211
Unigene0019133	PREDICTED: proteasome subunit alpha type-6-like isoform X1 [Cicer arietinum]	24h VS 0h	11.0574	1.16e-06	0.000254182	yes	ko03050//Proteasome	-	-	-
Unigene0012067	PREDICTED: protein ASPARTIC PROTEASE IN GUARD CELL 2-like [Cicer arietinum]	24h VS 0h	11.0529	2.02e-06	0.00040679	yes	-	GO:0005618//cell wall	GO:0004175//endopeptidase activity	GO:0016485//protein processing
Unigene0086707	PREDICTED: upstream activation factor subunit UAF30-like [Cicer arietinum]	24h VS 0h	11.0508	1.87e-06	0.000378961	yes	-	-	-	-
Unigene0085645	Cbs domain protein [Medicago truncatula]	24h VS 0h	11.0506	9.32e-08	2.63e-05	yes	-	-	-	-
Unigene0079802	PREDICTED: H/ACA ribonucleoprotein complex subunit 2-like protein-like [Fragaria vesca subsp. vesca]	24h VS 0h	11.0445	5.55e-06	0.000994331	yes	ko03008//Ribosome biogenesis in eukaryotes	-	-	-
Unigene0003250	PREDICTED: outer plastidial membrane protein porin-like [Cicer arietinum]	24h VS 0h	11.044	5.01e-06	0.000909435	yes	-	-	-	-
Unigene0006016	Peptidyl-prolyl cis-trans isomerase [Medicago truncatula]	24h VS 0h	11.0432	1.26e-06	0.00026958	yes	-	GO:0043231//intracellular membrane-bounded organelle	GO:0016859//cis-trans isomerase activity	GO:0018208//peptidyl-proline modification;GO:0010038//response to metal ion
Unigene0085511	translation initiation factor [Pisum sativum]	24h VS 0h	11.0379	2.46e-10	1.17e-07	yes	ko03013//RNA transport	-	-	-
Unigene0078914	PREDICTED: GDP-L-galactose phosphorylase 1-like [Cicer arietinum]	24h VS 0h	11.036	0.000364228	0.0355931	yes	ko01100//Metabolic pathways;ko01110//Biosynthesis of secondary metabolites;ko00053//Ascorbate and aldarate metabolism	-	GO:0008905;GO:0035251//UDP-glucosyltransferase activity;GO:0004645//phosphorylase activity	GO:0006952//defense response;GO:0001101//response to acid;GO:0000302//response to reactive oxygen species;GO:0009617//response to bacterium
Unigene0097561	FK506-binding protein [Medicago truncatula]	24h VS 0h	11.0328	0.000168913	0.0191148	yes	-	-	-	-
Unigene0079475	PREDICTED: ferredoxin-3, chloroplastic-like isoform X1 [Cicer arietinum]	24h VS 0h	11.0321	6.14e-06	0.00108613	yes	ko00195//Photosynthesis	-	GO:0051536//iron-sulfur cluster binding;GO:0043169//cation binding	GO:0006091//generation of precursor metabolites and energy
Unigene0080335	Translation factor Sui1-like protein [Medicago truncatula]	24h VS 0h	11.0305	0.000444676	0.0416796	yes	ko03013//RNA transport	-	GO:0008135//translation factor activity, nucleic acid binding	GO:0006412//translation
Unigene0004505	minichromosome maintenance 5 protein [Pisum sativum]	24h VS 0h	11.0292	1.24e-05	0.0020374	yes	ko03030//DNA replication	GO:0043231//intracellular membrane-bounded organelle;GO:0043234//protein complex	GO:0032550;GO:0003676//nucleic acid binding;GO:0004386//helicase activity	GO:0032392//DNA geometric change
Unigene0003667	PREDICTED: heat shock protein 83-like [Cicer arietinum]	24h VS 0h	11.0253	0.000217363	0.0235143	yes	ko04141//Protein processing in endoplasmic reticulum;ko04626//Plant-pathogen interaction	-	-	-
Unigene0078263	NADP-dependent glyceraldehyde-3-phosphate dehydrogenase [Medicago truncatula]	24h VS 0h	11.024	3.61e-07	8.95e-05	yes	ko01100//Metabolic pathways;ko00010//Glycolysis / Gluconeogenesis	-	GO:0016903//oxidoreductase activity, acting on the aldehyde or oxo group of donors	-
Unigene0081596	PREDICTED: probable steroid-binding protein 3-like [Cicer arietinum]	24h VS 0h	11.0228	1.56e-05	0.00250183	yes	-	-	-	-
Unigene0039303	Fibrillarin [Medicago truncatula]	24h VS 0h	11.0195	3.61e-07	8.95e-05	yes	ko03008//Ribosome biogenesis in eukaryotes	-	-	-
Unigene0087270	Os07g0498300 [Oryza sativa Japonica Group]	24h VS 0h	11.0106	0.000378838	0.0367645	yes	-	GO:0044437;GO:0005746//mitochondrial respiratory chain	-	-
Unigene0013999	PREDICTED: protein SET-like isoform X2 [Cicer arietinum]	24h VS 0h	11.0062	4.43e-06	0.000819767	yes	-	GO:0043231//intracellular membrane-bounded organelle;GO:0044444//cytoplasmic part	GO:0005515//protein binding	GO:0048869//cellular developmental process;GO:0006310//DNA recombination;GO:0010038//response to metal ion;GO:0009791//post-embryonic development;GO:0034728//nucleosome organization
Unigene0075092	PREDICTED: mitochondrial phosphate carrier protein 3, mitochondrial-like isoform X1 [Cicer arietinum]	24h VS 0h	11.0024	3.49e-06	0.000664232	yes	-	-	-	-
Unigene0071660	gluthamine synthetase [Pisum sativum]	24h VS 0h	11.0021	7.68e-06	0.0013321	yes	ko01100//Metabolic pathways;ko00630//Glyoxylate and dicarboxylate metabolism;ko00330//Arginine and proline metabolism;ko00250//Alanine, aspartate and glutamate metabolism;ko00910//Nitrogen metabolism	GO:0009536//plastid	GO:0032550;GO:0016211	GO:0071941;GO:0006541//glutamine metabolic process
Unigene0023436	PREDICTED: ribonuclease HI-like [Cicer arietinum]	24h VS 0h	11.0006	2.24e-05	0.00343582	yes	-	-	-	-
Unigene0005317	PREDICTED: chlorophyll a-b binding protein 3, chloroplastic-like [Cicer arietinum]	24h VS 0h	10.9962	3.85e-08	1.16e-05	yes	ko00196//Photosynthesis - antenna proteins	-	-	-
Unigene0072697	PREDICTED: charged multivesicular body protein 1b-like [Cicer arietinum]	24h VS 0h	10.9912	1.77e-06	0.000363138	yes	ko04144//Endocytosis	-	-	GO:0016197//endosomal transport;GO:0045184//establishment of protein localization;GO:0003006//developmental process involved in reproduction;GO:0009880//embryonic pattern specification
Unigene0002718	PREDICTED: myosin-10-like [Cicer arietinum]	24h VS 0h	10.9908	5.62e-05	0.0076879	yes	-	-	-	-
Unigene0079524	PREDICTED: cation transport regulator-like protein 2-like [Cicer arietinum]	24h VS 0h	10.9846	5.32e-06	0.000957754	yes	-	-	GO:0016798//hydrolase activity, acting on glycosyl bonds	GO:0044238;GO:0010038//response to metal ion
Unigene0016688	PREDICTED: axoneme-associated protein mst101(2)-like [Cicer arietinum]	24h VS 0h	10.9839	0.00036281	0.03553	yes	-	-	-	-
Unigene0044600	PREDICTED: probable histone H2B.1-like [Solanum lycopersicum]	24h VS 0h	10.9827	0.00040078	0.0382945	yes	-	GO:0031981//nuclear lumen;GO:0000785//chromatin	GO:0003676//nucleic acid binding;GO:0046983//protein dimerization activity	GO:0034728//nucleosome organization
Unigene0032256	PREDICTED: probable protein disulfide-isomerase A6-like [Cicer arietinum]	24h VS 0h	10.979	1.16e-09	4.8e-07	yes	ko04141//Protein processing in endoplasmic reticulum	GO:0005618//cell wall;GO:0044437	GO:0016864;GO:0015036//disulfide oxidoreductase activity	GO:0010038//response to metal ion;GO:0044267//cellular protein metabolic process;GO:0048229//gametophyte development;GO:0033554//cellular response to stress;GO:0019725//cellular homeostasis;GO:0009566//fertilization;GO:0018904;GO:0003006//developmental process involved in reproduction
Unigene0080585	PREDICTED: betaine aldehyde dehydrogenase 1, chloroplastic-like [Cicer arietinum]	24h VS 0h	10.9788	1.15e-06	0.000252146	yes	ko00260//Glycine, serine and threonine metabolism	-	-	-
Unigene0075547	CBL-interacting protein kinase [Medicago truncatula]	24h VS 0h	10.9756	5.65e-06	0.00100996	yes	-	-	-	-
Unigene0033635	tubulin alpha-3 [Arabidopsis thaliana]	24h VS 0h	10.9754	1.87e-06	0.000378961	yes	ko04145//Phagosome	GO:0032991//macromolecular complex;GO:0015630//microtubule cytoskeleton	GO:0017111//nucleoside-triphosphatase activity;GO:0032550;GO:0005198//structural molecule activity	GO:0009154//purine ribonucleotide catabolic process;GO:0043623//cellular protein complex assembly;GO:0007017//microtubule-based process
Unigene0074546	ribosomal protein L33 [Pisum sativum]	24h VS 0h	10.9751	4e-06	0.000751957	yes	ko03010//Ribosome	GO:0009521;GO:0030529//ribonucleoprotein complex;GO:0009536//plastid	GO:0005198//structural molecule activity	GO:0044237//cellular metabolic process;GO:0010467//gene expression
Unigene0085240	ubiquitin-conjugating enzyme E2 10 [Arabidopsis thaliana]	24h VS 0h	10.9731	0.000529226	0.0477681	yes	ko04141//Protein processing in endoplasmic reticulum;ko04120//Ubiquitin mediated proteolysis	-	-	-
Unigene0073716	PREDICTED: peroxiredoxin-2E, chloroplastic-like [Cicer arietinum]	24h VS 0h	10.9721	1.19e-06	0.000259738	yes	-	-	-	-
Unigene0080502	PREDICTED: ran-binding protein 1 homolog b-like [Glycine max]	24h VS 0h	10.9647	1.21e-06	0.000261064	yes	-	-	-	GO:0006810//transport
Unigene0011029	aquaporin [Dianthus caryophyllus]	24h VS 0h	10.9641	3.06e-06	0.00059073	yes	-	-	-	-
Unigene0061246	Sts14 protein [Medicago truncatula]	24h VS 0h	10.9625	2.91e-06	0.000565521	yes	-	-	-	-
Unigene0066130	PREDICTED: heat shock factor-binding protein 1 [Glycine max]	24h VS 0h	10.9621	3.2e-05	0.0047148	yes	-	-	-	-
Unigene0076761	PREDICTED: probable cinnamyl alcohol dehydrogenase 9 [Vitis vinifera]	24h VS 0h	10.9612	2.5e-06	0.000493996	yes	ko01100//Metabolic pathways;ko01110//Biosynthesis of secondary metabolites;ko00940//Phenylpropanoid biosynthesis	GO:0005576//extracellular region	GO:0046914//transition metal ion binding;GO:0003824//catalytic activity	-
Unigene0095013	40S ribosomal protein S20 [Medicago truncatula]	24h VS 0h	10.9515	0.000183672	0.0203911	yes	ko03010//Ribosome	GO:0005911//cell-cell junction;GO:0015935//small ribosomal subunit;GO:0030312;GO:0031981//nuclear lumen	GO:0003676//nucleic acid binding;GO:0005198//structural molecule activity	GO:0010467//gene expression
Unigene0037094	PREDICTED: tubulin beta-1 chain-like [Cicer arietinum]	24h VS 0h	10.9511	0.000170734	0.0191881	yes	ko04145//Phagosome	GO:0032991//macromolecular complex;GO:0016020//membrane;GO:0015630//microtubule cytoskeleton;GO:0009532//plastid stroma;GO:0030312;GO:0044437	GO:0005198//structural molecule activity;GO:0032550;GO:0017111//nucleoside-triphosphatase activity	GO:0000902//cell morphogenesis;GO:0006970//response to osmotic stress;GO:0043623//cellular protein complex assembly;GO:0009154//purine ribonucleotide catabolic process;GO:0009314//response to radiation
Unigene0079701	PREDICTED: T-complex protein 1 subunit epsilon-like [Cicer arietinum]	24h VS 0h	10.9465	8.87e-07	0.000204365	yes	-	-	-	-
Unigene0016213	PREDICTED: methionine aminopeptidase 2B-like [Cicer arietinum]	24h VS 0h	10.9441	9.91e-07	0.000224111	yes	-	-	-	-
Unigene0083572	PREDICTED: H/ACA ribonucleoprotein complex subunit 3-like protein-like [Solanum lycopersicum]	24h VS 0h	10.9435	0.000453762	0.0424023	yes	ko03008//Ribosome biogenesis in eukaryotes	-	-	-
Unigene0037412	Aquaporin PIP2-7 [Medicago truncatula]	24h VS 0h	10.9403	2.91e-07	7.35e-05	yes	-	GO:0031224//intrinsic component of membrane;GO:0009536//plastid;GO:0005911//cell-cell junction	GO:0005372//water transmembrane transporter activity	GO:0055085//transmembrane transport;GO:0001101//response to acid;GO:0048588//developmental cell growth;GO:0042044//fluid transport;GO:0006950//response to stress
Unigene0044936	PREDICTED: ubiquitin-like protein 5-like [Glycine max]	24h VS 0h	10.9398	8.27e-05	0.0107213	yes	-	-	-	-
Unigene0075040	PREDICTED: E3 SUMO-protein ligase RanBP2-like [Cicer arietinum]	24h VS 0h	10.9396	1.57e-05	0.00251343	yes	-	-	-	-
Unigene0002475	PREDICTED: peptidyl-prolyl cis-trans isomerase CYP20-1-like [Cicer arietinum]	24h VS 0h	10.9391	0.000305123	0.0310224	yes	-	-	-	-
Unigene0071666	L-asparaginase [Medicago truncatula]	24h VS 0h	10.9381	2.42e-07	6.26e-05	yes	-	-	GO:0016811//hydrolase activity, acting on carbon-nitrogen (but not peptide) bonds, in linear amides	-
Unigene0085780	Ultraviolet-B-repressible protein [Medicago truncatula]	24h VS 0h	10.9375	3.68e-05	0.00533554	yes	-	-	-	-
Unigene0065708	Serine hydroxymethyltransferase [Medicago truncatula]	24h VS 0h	10.9373	0.000133347	0.0158968	yes	ko01100//Metabolic pathways;ko01110//Biosynthesis of secondary metabolites;ko00630//Glyoxylate and dicarboxylate metabolism;ko00260//Glycine, serine and threonine metabolism;ko00670//One carbon pool by folate;ko00460//Cyanoamino acid metabolism	-	-	-
Unigene0081820	PREDICTED: ribonucleoside-diphosphate reductase small chain-like [Cicer arietinum]	24h VS 0h	10.9352	1.91e-06	0.00038724	yes	ko01100//Metabolic pathways;ko00230//Purine metabolism;ko00240//Pyrimidine metabolism;ko00480//Glutathione metabolism	-	-	-
Unigene0090395	PREDICTED: pathogenesis-related homeodomain protein-like isoform X1 [Cicer arietinum]	24h VS 0h	10.9348	2.03e-05	0.00312028	yes	-	-	GO:0046872//metal ion binding;GO:0003677//DNA binding	GO:0006351//transcription, DNA-templated
Unigene0061327	tubulin [Hyacinthus orientalis]	24h VS 0h	10.9335	0.000231573	0.0248038	yes	ko04145//Phagosome	GO:0032991//macromolecular complex;GO:0015630//microtubule cytoskeleton	GO:0017111//nucleoside-triphosphatase activity;GO:0032550;GO:0005198//structural molecule activity	GO:0009154//purine ribonucleotide catabolic process;GO:0043623//cellular protein complex assembly
Unigene0065059	Ferritin-3 [Medicago truncatula]	24h VS 0h	10.9304	4.23e-07	0.000103593	yes	ko00860//Porphyrin and chlorophyll metabolism	-	-	-
Unigene0078525	Thioredoxin-like 4A [Medicago truncatula]	24h VS 0h	10.9301	8.58e-05	0.0110971	yes	ko03040//Spliceosome	GO:0043231//intracellular membrane-bounded organelle;GO:0030529//ribonucleoprotein complex;GO:0019028//viral capsid	-	GO:0000278//mitotic cell cycle
Unigene0085781	PREDICTED: uncharacterized protein LOC101492687 [Cicer arietinum]	24h VS 0h	10.9298	6.26e-05	0.00844214	yes	-	-	-	-
Unigene0073758	--	24h VS 0h	10.9286	0.000520842	0.047098	yes	-	-	-	-
Unigene0089875	--	24h VS 0h	10.928	0.000142154	0.0166832	yes	-	-	-	-
Unigene0013028	beta-glucosidase G3 [Medicago truncatula]	24h VS 0h	10.9275	1.33e-11	7.72e-09	yes	-	GO:0005911//cell-cell junction	GO:0016798//hydrolase activity, acting on glycosyl bonds	GO:0044238;GO:0009651//response to salt stress;GO:0009409//response to cold
Unigene0046295	Os02g0784700 [Oryza sativa Japonica Group]	24h VS 0h	10.9247	1.34e-06	0.000285987	yes	ko03050//Proteasome	GO:0043231//intracellular membrane-bounded organelle;GO:0043234//protein complex;GO:0044444//cytoplasmic part;GO:0016020//membrane	GO:0032550;GO:0042623//ATPase activity, coupled	GO:0009154//purine ribonucleotide catabolic process;GO:0009057//macromolecule catabolic process;GO:0016485//protein processing
Unigene0066696	PREDICTED: dnaJ protein homolog 2-like [Cicer arietinum]	24h VS 0h	10.9241	1.16e-06	0.000254182	yes	ko04141//Protein processing in endoplasmic reticulum	-	GO:0043169//cation binding;GO:0005515//protein binding;GO:0032550	GO:0006950//response to stress;GO:0044267//cellular protein metabolic process
Unigene0071710	PREDICTED: reticulon-like protein B2-like [Cicer arietinum]	24h VS 0h	10.9193	1.71e-07	4.61e-05	yes	-	GO:0005911//cell-cell junction;GO:0030176//integral component of endoplasmic reticulum membrane	-	GO:0009628//response to abiotic stimulus;GO:0007029//endoplasmic reticulum organization
Unigene0084769	RNA-binding protein [Medicago truncatula]	24h VS 0h	10.9192	0.000290028	0.0297651	yes	-	-	GO:0036094//small molecule binding;GO:0097159//organic cyclic compound binding	GO:0000302//response to reactive oxygen species
Unigene0062598	NADH-ubiquinone oxidoreductase 11 kDa subunit [Theobroma cacao]	24h VS 0h	10.9189	0.000387045	0.037413	yes	-	-	-	-
Unigene0065428	defective in induced resistance 1 protein [Nicotiana tabacum]	24h VS 0h	10.9154	1.52e-05	0.00244376	yes	-	-	-	-
Unigene0065608	Proteasome subunit beta type [Medicago truncatula]	24h VS 0h	10.9149	8.95e-07	0.000205649	yes	ko03050//Proteasome	-	-	-
Unigene0002070	pre-pro-cysteine proteinase [Vicia faba]	24h VS 0h	10.9146	3.4e-07	8.47e-05	yes	-	-	-	-
Unigene0096582	PREDICTED: la-related protein 7-like [Cicer arietinum]	24h VS 0h	10.9131	1.35e-05	0.00219609	yes	-	-	GO:0097159//organic cyclic compound binding	-
Unigene0085236	50S ribosomal protein L34 [Medicago truncatula]	24h VS 0h	10.9074	0.000496863	0.0453477	yes	-	-	-	-
Unigene0033008	PREDICTED: glutamic acid-rich protein-like [Cicer arietinum]	24h VS 0h	10.9071	0.00011024	0.0135879	yes	-	-	-	-
Unigene0085063	PREDICTED: actin cytoskeleton-regulatory complex protein PAN1-like [Cicer arietinum]	24h VS 0h	10.9068	5.46e-05	0.00754384	yes	-	-	-	-
Unigene0065430	ABC transporter related; Choline dehydrogenase [Medicago truncatula]	24h VS 0h	10.9049	4.47e-06	0.000821282	yes	-	-	-	-
Unigene0079206	OSJNBa0017B10.17 [Oryza sativa Japonica Group]	24h VS 0h	10.9042	2.58e-06	0.000507234	yes	-	-	-	-
Unigene0080796	stress responsive A/B barrel domain family protein [Populus tomentosa]	24h VS 0h	10.9017	6.85e-05	0.00916679	yes	-	-	-	-
Unigene0013854	Alanine glyoxylate aminotransferase [Medicago truncatula]	24h VS 0h	10.9016	1.66e-05	0.00263318	yes	ko01100//Metabolic pathways;ko01110//Biosynthesis of secondary metabolites;ko00630//Glyoxylate and dicarboxylate metabolism;ko04146//Peroxisome;ko00260//Glycine, serine and threonine metabolism;ko00250//Alanine, aspartate and glutamate metabolism	GO:0009532//plastid stroma;GO:0005576//extracellular region;GO:0016020//membrane	GO:0016769//transferase activity, transferring nitrogenous groups;GO:0043168//anion binding	-
Unigene0065850	Gb:AAD25142.1-like protein [Theobroma cacao]	24h VS 0h	10.9016	2.34e-05	0.00355736	yes	-	-	-	-
Unigene0018262	PREDICTED: alpha-1,4-glucan-protein synthase [UDP-forming]-like [Cicer arietinum]	24h VS 0h	10.9015	0.000481931	0.0444813	yes	-	GO:0005840//ribosome;GO:0030312;GO:0044437;GO:0031985//Golgi cisterna;GO:0005911//cell-cell junction	GO:0035251//UDP-glucosyltransferase activity;GO:0016853//isomerase activity	GO:0010038//response to metal ion;GO:0030243//cellulose metabolic process;GO:0048229//gametophyte development;GO:0071554//cell wall organization or biogenesis;GO:0006970//response to osmotic stress;GO:0009225//nucleotide-sugar metabolic process
Unigene0087161	PREDICTED: protein RER1B-like isoform X2 [Cicer arietinum]	24h VS 0h	10.8968	1.79e-07	4.76e-05	yes	-	GO:0031224//intrinsic component of membrane;GO:0043231//intracellular membrane-bounded organelle	-	GO:0048193//Golgi vesicle transport
Unigene0066670	PREDICTED: serine--tRNA ligase-like [Cicer arietinum]	24h VS 0h	10.8948	1.17e-06	0.000254863	yes	ko00970//Aminoacyl-tRNA biosynthesis	GO:0044424	GO:0032550;GO:0004812//aminoacyl-tRNA ligase activity	GO:0010038//response to metal ion;GO:0006418//tRNA aminoacylation for protein translation
Unigene0007818	Eukaryotic translation initiation factor 4E type 3 [Medicago truncatula]	24h VS 0h	10.8933	6.31e-06	0.00111298	yes	ko03013//RNA transport	GO:0044444//cytoplasmic part	GO:0008135//translation factor activity, nucleic acid binding	GO:0006412//translation
Unigene0072380	PREDICTED: ubiquitin-conjugating enzyme E2 7-like [Cicer arietinum]	24h VS 0h	10.8879	4.3e-06	0.00080213	yes	ko04141//Protein processing in endoplasmic reticulum;ko04120//Ubiquitin mediated proteolysis	-	-	-
Unigene0051093	Histone H2A [Medicago truncatula]	24h VS 0h	10.8862	4e-06	0.000751957	yes	-	-	-	-
Unigene0087543	PREDICTED: 28 kDa heat- and acid-stable phosphoprotein-like [Cicer arietinum]	24h VS 0h	10.8783	0.000224263	0.0240998	yes	-	GO:0044444//cytoplasmic part	-	-
Unigene0086410	PREDICTED: myb family transcription factor APL-like [Cicer arietinum]	24h VS 0h	10.8763	3.85e-05	0.00555587	yes	-	-	GO:0005488//binding	-
Unigene0079459	PREDICTED: cyclin-D3-3-like [Cicer arietinum]	24h VS 0h	10.8751	1.91e-05	0.00297389	yes	ko04075//Plant hormone signal transduction	GO:0043231//intracellular membrane-bounded organelle	-	GO:0009791//post-embryonic development;GO:0008283//cell proliferation
Unigene0025590	PREDICTED: probable non-specific lipid-transfer protein AKCS9-like [Cicer arietinum]	24h VS 0h	10.8733	0.000368101	0.0358644	yes	-	-	-	-
Unigene0085308	PREDICTED: coatomer subunit epsilon-1-like [Cicer arietinum]	24h VS 0h	10.8733	7.28e-06	0.00127067	yes	-	-	-	-
Unigene0010740	N-carbamoylputrescine amidase [Medicago truncatula]	24h VS 0h	10.8732	1e-06	0.000225587	yes	-	-	GO:0016811//hydrolase activity, acting on carbon-nitrogen (but not peptide) bonds, in linear amides	GO:0006525//arginine metabolic process;GO:0006595//polyamine metabolic process
Unigene0026026	PREDICTED: probable ribosome biogenesis protein RLP24-like [Glycine max]	24h VS 0h	10.8726	0.000109926	0.0135663	yes	ko03010//Ribosome	GO:0015934//large ribosomal subunit	-	-
Unigene0067778	PREDICTED: carbonic anhydrase, chloroplastic-like isoform X3 [Cicer arietinum]	24h VS 0h	10.8713	1.84e-05	0.00290323	yes	ko00910//Nitrogen metabolism	GO:0009532//plastid stroma;GO:0009526//plastid envelope;GO:0009534//chloroplast thylakoid;GO:0005576//extracellular region	GO:0046914//transition metal ion binding;GO:0016836//hydro-lyase activity	GO:0010118//stomatal movement;GO:0009617//response to bacterium;GO:0050832//defense response to fungus;GO:0010033//response to organic substance
Unigene0066835	PREDICTED: DAG protein, chloroplastic [Vitis vinifera]	24h VS 0h	10.8705	7.47e-05	0.00983302	yes	-	GO:0009536//plastid	-	GO:0000478//endonucleolytic cleavage involved in rRNA processing;GO:0006996//organelle organization
Unigene0065816	Myosin heavy chain-related [Theobroma cacao]	24h VS 0h	10.8692	0.000118938	0.0144245	yes	-	-	-	-
Unigene0073223	Ribokinase [Medicago truncatula]	24h VS 0h	10.8676	0.000458665	0.042736	yes	ko00030//Pentose phosphate pathway	-	-	-
Unigene0078267	superoxide dismutase [Pisum sativum]	24h VS 0h	10.862	1.78e-07	4.76e-05	yes	ko04146//Peroxisome	GO:0044429//mitochondrial part	GO:0046914//transition metal ion binding;GO:0016209//antioxidant activity;GO:0003824//catalytic activity	GO:0010038//response to metal ion;GO:0072593//reactive oxygen species metabolic process;GO:0009617//response to bacterium;GO:0006970//response to osmotic stress;GO:0003006//developmental process involved in reproduction
Unigene0072069	DEK domain-containing chromatin associated protein isoform 1 [Theobroma cacao]	24h VS 0h	10.8619	5.92e-05	0.00804857	yes	-	-	-	-
Unigene0094128	Small nuclear ribonucleoprotein family protein [Theobroma cacao]	24h VS 0h	10.8604	2.74e-05	0.00411744	yes	ko03040//Spliceosome;ko03018//RNA degradation	-	-	-
Unigene0004168	PREDICTED: serine/threonine-protein kinase pakD-like [Cicer arietinum]	24h VS 0h	10.8591	2.66e-06	0.00052206	yes	-	-	-	-
Unigene0081057	PREDICTED: argininosuccinate lyase-like [Glycine max]	24h VS 0h	10.8589	5.47e-05	0.00754384	yes	ko01100//Metabolic pathways;ko01110//Biosynthesis of secondary metabolites;ko00330//Arginine and proline metabolism;ko00250//Alanine, aspartate and glutamate metabolism	-	-	-
Unigene0083075	P-loop containing nucleoside triphosphate hydrolases superfamily protein [Theobroma cacao]	24h VS 0h	10.8572	0.000106961	0.0133007	yes	-	-	GO:0032550;GO:0042623//ATPase activity, coupled	GO:0009154//purine ribonucleotide catabolic process;GO:0003006//developmental process involved in reproduction
Unigene0060703	Short-chain dehydrogenase/reductase [Medicago truncatula]	24h VS 0h	10.8526	0.000108911	0.0134605	yes	ko01110//Biosynthesis of secondary metabolites;ko01040//Biosynthesis of unsaturated fatty acids;ko00062//Fatty acid elongation in mitochondria	-	GO:0033764//steroid dehydrogenase activity, acting on the CH-OH group of donors, NAD or NADP as acceptor	GO:0000038//very long-chain fatty acid metabolic process;GO:0007275//multicellular organismal development
Unigene0061220	PREDICTED: histone deacetylase HDT1-like isoform X1 [Cicer arietinum]	24h VS 0h	10.8422	2.37e-06	0.000473295	yes	-	-	-	GO:0050896//response to stimulus
Unigene0065788	chloroplast magnesium chelatase H subunit, partial [Pisum sativum]	24h VS 0h	10.8408	2.14e-05	0.00328213	yes	ko01100//Metabolic pathways;ko01110//Biosynthesis of secondary metabolites;ko00860//Porphyrin and chlorophyll metabolism	-	-	-
Unigene0001365	PREDICTED: magnesium-protoporphyrin IX monomethyl ester [oxidative] cyclase, chloroplastic-like [Cicer arietinum]	24h VS 0h	10.8393	5.64e-05	0.00771035	yes	ko01100//Metabolic pathways;ko01110//Biosynthesis of secondary metabolites;ko00860//Porphyrin and chlorophyll metabolism	GO:0009526//plastid envelope;GO:0031976	GO:0046914//transition metal ion binding;GO:0016709//oxidoreductase activity, acting on paired donors, with incorporation or reduction of molecular oxygen, NAD(P)H as one donor, and incorporation of one atom of oxygen	GO:0031323//regulation of cellular metabolic process;GO:0015995//chlorophyll biosynthetic process;GO:0009657//plastid organization
Unigene0092089	PREDICTED: NADH dehydrogenase [ubiquinone] 1 beta subcomplex subunit 10-B-like [Cicer arietinum]	24h VS 0h	10.8384	3.55e-05	0.00519849	yes	ko01100//Metabolic pathways;ko00190//Oxidative phosphorylation	GO:0005746//mitochondrial respiratory chain;GO:0030964	-	-
Unigene0063902	PREDICTED: high mobility group B protein 6-like [Cicer arietinum]	24h VS 0h	10.8374	7.71e-07	0.000179666	yes	-	-	-	-
Unigene0025028	5-methyltetrahydropteroyltriglutamate--homocysteine methyltransferase-like [Cicer arietinum]	24h VS 0h	10.8369	4.84e-05	0.00683201	yes	ko01100//Metabolic pathways;ko01110//Biosynthesis of secondary metabolites;ko00270//Cysteine and methionine metabolism;ko00450//Selenocompound metabolism	GO:0009532//plastid stroma;GO:0009526//plastid envelope;GO:0042579//microbody;GO:0044437;GO:0005911//cell-cell junction;GO:0005576//extracellular region;GO:0016020//membrane	GO:0008172;GO:0046914//transition metal ion binding	GO:0000097//sulfur amino acid biosynthetic process;GO:0010038//response to metal ion;GO:0006970//response to osmotic stress
Unigene0072285	PREDICTED: thaumatin-like protein-like [Cicer arietinum]	24h VS 0h	10.8305	0.000136294	0.0161696	yes	-	-	-	-
Unigene0080794	Lectin [Medicago truncatula]	24h VS 0h	10.8303	0.000139819	0.0165079	yes	-	-	-	-
Unigene0093480	REF/SRPP-like protein [Medicago truncatula]	24h VS 0h	10.8283	1.02e-05	0.00171613	yes	-	GO:0043231//intracellular membrane-bounded organelle	-	-
Unigene0066334	Peptide-N(4)-(N-acetyl-beta-glucosaminyl)asparagine amidase [Medicago truncatula]	24h VS 0h	10.8246	6.32e-07	0.000148754	yes	-	-	-	-
Unigene0095981	NADH dehydrogenase [Medicago truncatula]	24h VS 0h	10.824	8.18e-06	0.00140281	yes	ko01100//Metabolic pathways;ko00190//Oxidative phosphorylation	GO:0005746//mitochondrial respiratory chain	-	-
Unigene0014462	PREDICTED: 20 kDa chaperonin, chloroplastic-like [Cicer arietinum]	24h VS 0h	10.8237	0.000348857	0.0345034	yes	-	GO:0009532//plastid stroma;GO:0009526//plastid envelope;GO:0009534//chloroplast thylakoid;GO:0005576//extracellular region	GO:0032550;GO:0046914//transition metal ion binding	GO:0010038//response to metal ion;GO:0044267//cellular protein metabolic process;GO:0051353//positive regulation of oxidoreductase activity;GO:0006950//response to stress
Unigene0068329	PREDICTED: probable aquaporin PIP-type 7a-like isoform X2 [Cicer arietinum]	24h VS 0h	10.8184	1.04e-05	0.00174484	yes	-	-	-	-
Unigene0075485	PREDICTED: subtilisin-like protease-like [Cicer arietinum]	24h VS 0h	10.8179	0.000337763	0.0335754	yes	-	-	-	-
Unigene0082803	PREDICTED: eukaryotic translation initiation factor 3 subunit M-like [Glycine max]	24h VS 0h	10.8157	0.000222911	0.0239808	yes	-	-	-	-
Unigene0079227	PREDICTED: nucleolin 2-like isoform X1 [Cicer arietinum]	24h VS 0h	10.8137	1.09e-06	0.000242199	yes	-	GO:0019028//viral capsid;GO:0032991//macromolecular complex;GO:0044424	GO:0097159//organic cyclic compound binding;GO:0036094//small molecule binding	GO:0048367//shoot system development;GO:0010051//xylem and phloem pattern formation
Unigene0093403	PREDICTED: proteasome subunit alpha type-2-A-like [Cicer arietinum]	24h VS 0h	10.8108	1.91e-05	0.00297389	yes	ko03050//Proteasome	GO:0005840//ribosome;GO:0043231//intracellular membrane-bounded organelle;GO:0005839//proteasome core complex	GO:0004175//endopeptidase activity	GO:0010038//response to metal ion;GO:0019941//modification-dependent protein catabolic process;GO:0009617//response to bacterium
Unigene0097978	Os04g0432600 [Oryza sativa Japonica Group]	24h VS 0h	10.804	6.46e-05	0.00867982	yes	-	-	-	-
Unigene0087070	--	24h VS 0h	10.8027	0.00038363	0.0371928	yes	-	-	-	-
Unigene0082745	Os05g0432400 [Oryza sativa Japonica Group]	24h VS 0h	10.8008	0.000112843	0.0138645	yes	-	-	-	-
Unigene0080672	PREDICTED: chalcone synthase-like [Cicer arietinum]	24h VS 0h	10.7985	7.45e-05	0.00982225	yes	-	-	-	-
Unigene0086397	31 kDa ribonucleoprotein [Medicago truncatula]	24h VS 0h	10.7979	2.82e-05	0.0042136	yes	-	GO:0019028//viral capsid;GO:0032991//macromolecular complex;GO:0031966//mitochondrial membrane	GO:0036094//small molecule binding;GO:0003676//nucleic acid binding	GO:0015031//protein transport
Unigene0089290	Acyl carrier protein [Medicago truncatula]	24h VS 0h	10.796	1.89e-05	0.00295606	yes	ko01100//Metabolic pathways;ko00190//Oxidative phosphorylation	-	-	-
Unigene0060937	PREDICTED: signal recognition particle 72 kDa protein-like [Cicer arietinum]	24h VS 0h	10.7933	3.79e-06	0.000716748	yes	ko03060//Protein export	GO:0005911//cell-cell junction;GO:0048500//signal recognition particle	GO:0003723//RNA binding	GO:0006613//cotranslational protein targeting to membrane
Unigene0072763	T-complex protein 1 subunit alpha [Medicago truncatula]	24h VS 0h	10.791	4.94e-05	0.00692187	yes	-	GO:0044444//cytoplasmic part	GO:0005515//protein binding;GO:0032550	GO:0044267//cellular protein metabolic process
Unigene0079942	--	24h VS 0h	10.7906	0.000400848	0.0382945	yes	-	-	-	-
Unigene0055858	PREDICTED: membrane magnesium transporter-like [Cicer arietinum]	24h VS 0h	10.786	4.94e-05	0.00692187	yes	-	-	-	-
Unigene0094864	Os01g0763300 [Oryza sativa Japonica Group]	24h VS 0h	10.7843	8.22e-05	0.0106663	yes	-	GO:0043231//intracellular membrane-bounded organelle	-	-
Unigene0096863	Calcium-responsive transactivator [Medicago truncatula]	24h VS 0h	10.7824	3.38e-05	0.00496709	yes	-	-	-	GO:0048827//phyllome development;GO:0003002//regionalization
Unigene0053531	PREDICTED: eukaryotic initiation factor 4A-10-like [Cicer arietinum]	24h VS 0h	10.7797	4.28e-05	0.00614631	yes	ko03013//RNA transport	-	-	-
Unigene0067137	alpha-tubulin 4, partial [Gossypium hirsutum]	24h VS 0h	10.7653	4.76e-05	0.00674532	yes	ko04145//Phagosome	GO:0031981//nuclear lumen;GO:0005911//cell-cell junction;GO:0016020//membrane;GO:0015630//microtubule cytoskeleton;GO:0043234//protein complex;GO:0030312;GO:0044444//cytoplasmic part	GO:0005198//structural molecule activity;GO:0032550;GO:0017111//nucleoside-triphosphatase activity	GO:0007017//microtubule-based process;GO:0009629//response to gravity;GO:0006970//response to osmotic stress;GO:0043623//cellular protein complex assembly;GO:0009154//purine ribonucleotide catabolic process
Unigene0068342	ST6-40 [Eutrema halophilum]	24h VS 0h	10.7653	4.46e-06	0.000821282	yes	-	-	-	-
Unigene0068537	PREDICTED: early nodulin-like protein 3-like [Cicer arietinum]	24h VS 0h	10.7641	3.59e-05	0.00523255	yes	-	-	-	-
Unigene0012649	PREDICTED: 60S ribosomal protein L19-1-like [Cicer arietinum]	24h VS 0h	10.7583	0.000266051	0.0277692	yes	ko03010//Ribosome	-	-	-
Unigene0078699	NADH-ubiquinone oxidoreductase 24 kDa subunit [Medicago truncatula]	24h VS 0h	10.7579	0.00014919	0.0172551	yes	ko01100//Metabolic pathways;ko00190//Oxidative phosphorylation	GO:0005746//mitochondrial respiratory chain	GO:0046914//transition metal ion binding;GO:0051536//iron-sulfur cluster binding;GO:0050136//NADH dehydrogenase (quinone) activity	GO:0006950//response to stress
Unigene0086351	Rac-like GTP-binding protein [Medicago truncatula]	24h VS 0h	10.7572	0.000146774	0.0170678	yes	ko04145//Phagosome;ko04650//Natural killer cell mediated cytotoxicity	GO:0031981//nuclear lumen;GO:0016020//membrane;GO:0015630//microtubule cytoskeleton;GO:0044444//cytoplasmic part	GO:0032550;GO:0017111//nucleoside-triphosphatase activity;GO:0019900//kinase binding	GO:0051648//vesicle localization;GO:0007017//microtubule-based process;GO:0009755//hormone-mediated signaling pathway;GO:0010118//stomatal movement;GO:0006887//exocytosis;GO:0008064//regulation of actin polymerization or depolymerization;GO:0000904//cell morphogenesis involved in differentiation;GO:0009154//purine ribonucleotide catabolic process;GO:0009314//response to radiation;GO:0030042//acti…
Unigene0082755	endo-1,4-beta-glucanase [Pisum sativum]	24h VS 0h	10.7553	2.96e-06	0.00057353	yes	-	-	-	-
Unigene0071588	Small nuclear ribonucleoprotein-like protein [Medicago truncatula]	24h VS 0h	10.7532	1.22e-05	0.00199789	yes	ko03040//Spliceosome	GO:0044444//cytoplasmic part;GO:0030529//ribonucleoprotein complex;GO:0019028//viral capsid;GO:0031981//nuclear lumen	-	GO:0006396//RNA processing
Unigene0094959	Dihydroflavonol-4-reductase [Medicago truncatula]	24h VS 0h	10.7471	3.83e-05	0.00554167	yes	-	GO:0005911//cell-cell junction;GO:0016020//membrane;GO:0044444//cytoplasmic part;GO:0043231//intracellular membrane-bounded organelle	GO:0048037//cofactor binding	GO:0008152//metabolic process
Unigene0086228	wound-responsive protein-related [Brassica rapa]	24h VS 0h	10.7465	0.000237486	0.0252443	yes	-	-	-	-
Unigene0086375	PREDICTED: high mobility group B protein 7-like isoform X1 [Cicer arietinum]	24h VS 0h	10.7463	1.05e-06	0.000235431	yes	-	-	-	-
Unigene0011811	RING finger protein 113A [Medicago truncatula]	24h VS 0h	10.7436	0.000389336	0.0374499	yes	-	-	-	-
Unigene0003872	PREDICTED: photosystem I reaction center subunit III, chloroplastic-like [Cicer arietinum]	24h VS 0h	10.7428	4.96e-07	0.000119073	yes	ko01100//Metabolic pathways;ko00195//Photosynthesis	-	-	-
Unigene0095697	Cytochrome c, monohaem [Medicago truncatula]	24h VS 0h	10.7426	0.000552264	0.0492176	yes	-	GO:0044425//membrane part;GO:0044437	GO:0046906//tetrapyrrole binding;GO:0046914//transition metal ion binding	-
Unigene0082859	PREDICTED: indole-3-acetic acid-amido synthetase GH3.6-like [Cicer arietinum]	24h VS 0h	10.7425	7.46e-06	0.00130015	yes	ko04075//Plant hormone signal transduction	-	-	-
Unigene0078537	Arylacetamide deacetylase [Medicago truncatula]	24h VS 0h	10.742	6.01e-06	0.00106507	yes	-	-	GO:0016788//hydrolase activity, acting on ester bonds	-
Unigene0072602	PREDICTED: dolichyl-diphosphooligosaccharide--protein glycosyltransferase subunit DAD1-like [Cicer arietinum]	24h VS 0h	10.7391	0.000169933	0.0191594	yes	ko01100//Metabolic pathways;ko04141//Protein processing in endoplasmic reticulum;ko00510//N-Glycan biosynthesis	GO:0031224//intrinsic component of membrane;GO:0005789//endoplasmic reticulum membrane	GO:0004576//oligosaccharyl transferase activity	GO:0012501//programmed cell death;GO:0006464//cellular protein modification process
Unigene0014206	P-type H+-ATPase [Vicia faba]	24h VS 0h	10.7388	3.14e-05	0.00465338	yes	ko00190//Oxidative phosphorylation	GO:0031224//intrinsic component of membrane	GO:0032550;GO:0043169//cation binding;GO:0015662//ATPase activity, coupled to transmembrane movement of ions, phosphorylative mechanism;GO:0008324//cation transmembrane transporter activity	GO:0015992//proton transport;GO:0009152//purine ribonucleotide biosynthetic process;GO:0006970//response to osmotic stress;GO:0009154//purine ribonucleotide catabolic process
Unigene0092835	PREDICTED: 4-coumarate--CoA ligase-like 1-like [Cicer arietinum]	24h VS 0h	10.737	0.000101864	0.0127435	yes	ko01100//Metabolic pathways;ko01110//Biosynthesis of secondary metabolites;ko00940//Phenylpropanoid biosynthesis;ko00360//Phenylalanine metabolism;ko00130//Ubiquinone and other terpenoid-quinone biosynthesis	GO:0044424	GO:0015645//fatty acid ligase activity;GO:0016703	GO:0006631//fatty acid metabolic process;GO:0019438//aromatic compound biosynthetic process;GO:0035337
Unigene0087683	Bromodomain-containing protein [Medicago truncatula]	24h VS 0h	10.7357	9.55e-05	0.0121225	yes	-	-	-	-
Unigene0066112	PREDICTED: protein argonaute 4-like isoform X1 [Cicer arietinum]	24h VS 0h	10.7343	4.06e-05	0.00583873	yes	-	-	-	-
Unigene0012408	PREDICTED: protein timeless homolog isoform X3 [Cicer arietinum]	24h VS 0h	10.7294	1.41e-05	0.00226479	yes	-	-	-	-
Unigene0018590	Serine/threonine protein phosphatase [Medicago truncatula]	24h VS 0h	10.726	5.06e-05	0.00706777	yes	ko03015//mRNA surveillance pathway	-	-	-
Unigene0060598	PREDICTED: putative ribosomal RNA methyltransferase NOP2-like isoform X2 [Cicer arietinum]	24h VS 0h	10.724	0.000142073	0.0166832	yes	-	-	GO:0005488//binding	-
Unigene0075217	PREDICTED: threonine--tRNA ligase, mitochondrial-like [Cicer arietinum]	24h VS 0h	10.7187	9.73e-05	0.0122896	yes	ko00970//Aminoacyl-tRNA biosynthesis	-	-	-
Unigene0079945	PREDICTED: eukaryotic translation initiation factor 3 subunit B-like [Cicer arietinum]	24h VS 0h	10.7172	1.58e-06	0.00033105	yes	ko03013//RNA transport	-	-	-
Unigene0065566	PREDICTED: cytochrome c oxidase subunit 5C-2 [Glycine max]	24h VS 0h	10.7118	0.000549069	0.0491119	yes	-	-	-	-
Unigene0092034	nuclear matrix constituent-like protein 1 [Cucumis melo subsp. melo]	24h VS 0h	10.7075	1.21e-06	0.000261064	yes	-	-	-	-
Unigene0067851	PREDICTED: 1,2-dihydroxy-3-keto-5-methylthiopentene dioxygenase 3-like isoform X2 [Cicer arietinum]	24h VS 0h	10.7058	9.21e-06	0.00155814	yes	ko01100//Metabolic pathways;ko00270//Cysteine and methionine metabolism	GO:0043231//intracellular membrane-bounded organelle	GO:0046914//transition metal ion binding;GO:0016702//oxidoreductase activity, acting on single donors with incorporation of molecular oxygen, incorporation of two atoms of oxygen	GO:0071267;GO:0050794//regulation of cellular process
Unigene0094778	non-specific lipid transfer-like protein [Phaseolus vulgaris]	24h VS 0h	10.7041	9.99e-05	0.0125635	yes	-	-	-	-
Unigene0029400	PREDICTED: ruBisCO large subunit-binding protein subunit beta, chloroplastic-like [Cicer arietinum]	24h VS 0h	10.7024	2.34e-05	0.00355736	yes	-	-	-	-
Unigene0080460	PREDICTED: 50S ribosomal protein L27, chloroplastic-like [Cicer arietinum]	24h VS 0h	10.7008	7.78e-05	0.0101572	yes	ko03010//Ribosome	GO:0009526//plastid envelope;GO:0009532//plastid stroma;GO:0030529//ribonucleoprotein complex	GO:0005198//structural molecule activity	GO:0010467//gene expression
Unigene0061994	PREDICTED: pentatricopeptide repeat-containing protein At4g33170-like [Cucumis sativus]	24h VS 0h	10.6936	4.47e-05	0.00638169	yes	-	-	-	-
Unigene0001023	PREDICTED: homeobox-leucine zipper protein ATHB-16-like, partial [Glycine max]	24h VS 0h	10.691	3.01e-05	0.00449291	yes	-	-	GO:0003677//DNA binding	GO:0007275//multicellular organismal development;GO:0006351//transcription, DNA-templated;GO:0048856//anatomical structure development;GO:0009416//response to light stimulus;GO:0050794//regulation of cellular process;GO:0009737//response to abscisic acid
Unigene0061622	Clathrin heavy chain [Medicago truncatula]	24h VS 0h	10.6821	8.41e-06	0.00143464	yes	ko04144//Endocytosis	GO:0012510//trans-Golgi network transport vesicle membrane;GO:0009536//plastid;GO:0005905//coated pit;GO:0044437;GO:0005911//cell-cell junction	-	GO:0015031//protein transport
Unigene0088362	PREDICTED: FACT complex subunit SPT16-like [Glycine max]	24h VS 0h	10.6809	8.14e-05	0.0105951	yes	-	-	-	-
Unigene0067732	PREDICTED: nucleolysin TIAR-like [Glycine max]	24h VS 0h	10.6773	5.29e-05	0.00735467	yes	-	-	GO:0036094//small molecule binding;GO:0097159//organic cyclic compound binding	-
Unigene0068899	PREDICTED: GTP-binding protein SAR1A-like [Cicer arietinum]	24h VS 0h	10.6758	0.000157814	0.0179833	yes	ko04141//Protein processing in endoplasmic reticulum	-	-	-
Unigene0062019	Guanine nucleotide-binding protein subunit beta-like protein [Medicago truncatula]	24h VS 0h	10.6687	0.000472438	0.0437286	yes	-	GO:0005840//ribosome;GO:0031981//nuclear lumen;GO:0009536//plastid	-	GO:0006412//translation;GO:0010038//response to metal ion;GO:0022613//ribonucleoprotein complex biogenesis;GO:0009755//hormone-mediated signaling pathway;GO:0022622//root system development;GO:0009737//response to abscisic acid
Unigene0071949	PREDICTED: THO complex subunit 4-like [Cicer arietinum]	24h VS 0h	10.6631	0.000192572	0.0211645	yes	ko03013//RNA transport;ko03040//Spliceosome;ko03015//mRNA surveillance pathway	GO:0031981//nuclear lumen	GO:0036094//small molecule binding;GO:0097159//organic cyclic compound binding	-
Unigene0004985	carboxyl-terminal peptidase precursor [Zea mays]	24h VS 0h	10.6621	1.22e-06	0.000262117	yes	-	-	-	-
Unigene0065345	Adenosine kinase [Medicago truncatula]	24h VS 0h	10.6601	4.43e-05	0.00634832	yes	ko01100//Metabolic pathways;ko00230//Purine metabolism	-	-	-
Unigene0074306	PREDICTED: transmembrane emp24 domain-containing protein p24beta3-like [Cicer arietinum]	24h VS 0h	10.6571	0.000169184	0.0191235	yes	-	GO:0031224//intrinsic component of membrane;GO:0043231//intracellular membrane-bounded organelle	-	GO:0051234//establishment of localization
Unigene0094917	cytosolic phosphoglycerate kinase [Pisum sativum]	24h VS 0h	10.6561	0.000389266	0.0374499	yes	ko01100//Metabolic pathways;ko01110//Biosynthesis of secondary metabolites;ko00010//Glycolysis / Gluconeogenesis;ko00710//Carbon fixation in photosynthetic organisms	GO:0009532//plastid stroma;GO:0044437;GO:0005911//cell-cell junction;GO:0005576//extracellular region;GO:0016020//membrane	GO:0032550;GO:0016301//kinase activity	GO:0006091//generation of precursor metabolites and energy;GO:0006796//phosphate-containing compound metabolic process
Unigene0054666	ATP-citrate lyase subunit B [Arabidopsis thaliana]	24h VS 0h	10.656	0.000401633	0.0383322	yes	ko01100//Metabolic pathways;ko01110//Biosynthesis of secondary metabolites;ko00020//Citrate cycle (TCA cycle)	GO:0043234//protein complex;GO:0016020//membrane	GO:0005488//binding;GO:0004774//succinate-CoA ligase activity;GO:0046912//transferase activity, transferring acyl groups, acyl groups converted into alkyl on transfer	GO:0005975//carbohydrate metabolic process
Unigene0085396	Os03g0581800 [Oryza sativa Japonica Group]	24h VS 0h	10.6544	0.000158734	0.0180462	yes	-	-	-	-
Unigene0099392	PREDICTED: titin-like [Cicer arietinum]	24h VS 0h	10.6531	0.000198969	0.0217146	yes	-	-	-	-
Unigene0093474	PREDICTED: selenoprotein H-like [Cicer arietinum]	24h VS 0h	10.6528	1.89e-05	0.0029512	yes	-	-	GO:0005488//binding	GO:0019725//cellular homeostasis
Unigene0092745	PREDICTED: cell division cycle protein 48 homolog [Cicer arietinum]	24h VS 0h	10.6518	4.93e-05	0.00692187	yes	ko04141//Protein processing in endoplasmic reticulum	GO:0031981//nuclear lumen;GO:0005911//cell-cell junction;GO:0016020//membrane;GO:0005840//ribosome;GO:0015630//microtubule cytoskeleton;GO:0005576//extracellular region;GO:0030312;GO:0012505//endomembrane system	GO:0032550;GO:0005515//protein binding;GO:0042623//ATPase activity, coupled	GO:0009856//pollination;GO:0000904//cell morphogenesis involved in differentiation;GO:0010038//response to metal ion;GO:0009154//purine ribonucleotide catabolic process;GO:0009896
Unigene0079201	JHL23J11.5 [Jatropha curcas]	24h VS 0h	10.6504	0.000125483	0.0150877	yes	-	-	-	-
Unigene0086901	PREDICTED: aminopeptidase N-like [Cicer arietinum]	24h VS 0h	10.6448	0.000337059	0.0335735	yes	ko01100//Metabolic pathways;ko00480//Glutathione metabolism	-	-	-
Unigene0082411	RPA 32kDa [Pisum sativum]	24h VS 0h	10.6441	0.000149818	0.0172551	yes	ko03420//Nucleotide excision repair;ko03030//DNA replication;ko03430//Mismatch repair;ko03440//Homologous recombination	-	GO:0097159//organic cyclic compound binding	GO:0010629//negative regulation of gene expression
Unigene0096352	PREDICTED: vacuolar amino acid transporter 1 [Vitis vinifera]	24h VS 0h	10.6372	7.29e-05	0.00966351	yes	-	GO:0031224//intrinsic component of membrane	-	-
Unigene0078787	PREDICTED: linoleate 13S-lipoxygenase 2-1, chloroplastic-like [Cicer arietinum]	24h VS 0h	10.6356	5.59e-05	0.00766738	yes	ko01100//Metabolic pathways;ko00592//alpha-Linolenic acid metabolism;ko00591//Linoleic acid metabolism	-	GO:0046914//transition metal ion binding;GO:0016702//oxidoreductase activity, acting on single donors with incorporation of molecular oxygen, incorporation of two atoms of oxygen	GO:0006633//fatty acid biosynthetic process
Unigene0018379	PREDICTED: pyruvate kinase, cytosolic isozyme-like [Cicer arietinum]	24h VS 0h	10.6296	0.000176943	0.0197502	yes	ko01100//Metabolic pathways;ko01110//Biosynthesis of secondary metabolites;ko00010//Glycolysis / Gluconeogenesis;ko00230//Purine metabolism;ko00620//Pyruvate metabolism;ko00710//Carbon fixation in photosynthetic organisms	-	-	-
Unigene0001835	actin, partial [Lolium perenne]	24h VS 0h	10.6277	0.000549372	0.0491119	yes	-	-	-	-
Unigene0061257	PREDICTED: dentin sialophosphoprotein-like [Cicer arietinum]	24h VS 0h	10.6261	1.12e-06	0.000247829	yes	-	-	-	-
Unigene0072673	PREDICTED: small ubiquitin-related modifier 1-like [Cicer arietinum]	24h VS 0h	10.625	0.000131675	0.0157165	yes	ko03013//RNA transport	GO:0043231//intracellular membrane-bounded organelle;GO:0044444//cytoplasmic part	-	GO:0044092//negative regulation of molecular function;GO:0032446//protein modification by small protein conjugation;GO:0009408//response to heat
Unigene0092441	Ribosomal RNA processing protein-like protein [Medicago truncatula]	24h VS 0h	10.6247	1.95e-05	0.00301784	yes	-	GO:0044444//cytoplasmic part;GO:0030684//preribosome	-	GO:0042254//ribosome biogenesis
Unigene0021263	--	24h VS 0h	10.6245	0.000120488	0.0145405	yes	-	-	-	-
Unigene0004847	fiddlehead-like protein [Pisum sativum]	24h VS 0h	10.6153	8.14e-06	0.00139848	yes	-	GO:0043231//intracellular membrane-bounded organelle	GO:0016746//transferase activity, transferring acyl groups	GO:0009314//response to radiation;GO:0006950//response to stress;GO:0006631//fatty acid metabolic process
Unigene0087848	PREDICTED: L-galactose dehydrogenase-like [Cicer arietinum]	24h VS 0h	10.6142	0.000494807	0.0452167	yes	ko01100//Metabolic pathways;ko01110//Biosynthesis of secondary metabolites;ko00053//Ascorbate and aldarate metabolism	-	-	-
Unigene0095247	DnaJ [Medicago truncatula]	24h VS 0h	10.6115	1.16e-06	0.000254182	yes	ko04141//Protein processing in endoplasmic reticulum	GO:0031981//nuclear lumen;GO:0005911//cell-cell junction;GO:0016020//membrane;GO:0030312;GO:0044444//cytoplasmic part	GO:0032550;GO:0005515//protein binding;GO:0043169//cation binding	GO:0009908//flower development;GO:0044267//cellular protein metabolic process;GO:0009118//regulation of nucleoside metabolic process;GO:0009648//photoperiodism;GO:0006970//response to osmotic stress
Unigene0085990	PREDICTED: uncharacterized RNA-binding protein C23E6.01c-like [Glycine max]	24h VS 0h	10.6106	6.19e-05	0.00837033	yes	-	-	-	-
Unigene0065996	50S ribosomal protein L19 [Medicago truncatula]	24h VS 0h	10.6102	0.000145494	0.0170141	yes	-	-	-	-
Unigene0075931	Methyl binding domain protein [Medicago truncatula]	24h VS 0h	10.6101	0.000161378	0.0183044	yes	-	GO:0043231//intracellular membrane-bounded organelle	GO:0003676//nucleic acid binding	-
Unigene0087936	Membrane lipoprotein [Theobroma cacao]	24h VS 0h	10.6073	7.24e-06	0.00126889	yes	-	-	GO:0016407//acetyltransferase activity	-
Unigene0006506	Os09g0560300 [Oryza sativa Japonica Group]	24h VS 0h	10.6027	0.000419025	0.0396832	yes	-	-	-	-
Unigene0061078	similar to Nicotiana HR lesion-inducing ORF [Medicago sativa]	24h VS 0h	10.6001	8.36e-06	0.00143177	yes	-	GO:0043231//intracellular membrane-bounded organelle	-	-
Unigene0000616	PREDICTED: methyl-CpG-binding domain-containing protein 10-like [Cicer arietinum]	24h VS 0h	10.599	1.66e-06	0.000344041	yes	-	-	-	-
Unigene0088912	gda-1 [Pisum sativum]	24h VS 0h	10.597	0.000137387	0.0162598	yes	-	-	-	-
Unigene0075607	PHD6 [Medicago truncatula]	24h VS 0h	10.5958	0.000388986	0.0374499	yes	-	GO:0044444//cytoplasmic part	GO:0042393//histone binding;GO:0046914//transition metal ion binding	GO:0009267//cellular response to starvation;GO:0055080//cation homeostasis;GO:0048588//developmental cell growth;GO:0006351//transcription, DNA-templated
Unigene0076260	PREDICTED: glucosidase 2 subunit beta-like [Cicer arietinum]	24h VS 0h	10.5955	0.000366645	0.0357922	yes	ko04141//Protein processing in endoplasmic reticulum	GO:0043231//intracellular membrane-bounded organelle	GO:0005515//protein binding	GO:0009617//response to bacterium
Unigene0076429	Cell division control protein-like protein [Medicago truncatula]	24h VS 0h	10.5955	0.000410996	0.0389604	yes	ko04141//Protein processing in endoplasmic reticulum	GO:0031981//nuclear lumen;GO:0005911//cell-cell junction;GO:0016020//membrane;GO:0005840//ribosome;GO:0015630//microtubule cytoskeleton;GO:0005576//extracellular region;GO:0030312;GO:0012505//endomembrane system	GO:0032550;GO:0005515//protein binding;GO:0042623//ATPase activity, coupled	GO:0009856//pollination;GO:0000904//cell morphogenesis involved in differentiation;GO:0010038//response to metal ion;GO:0009154//purine ribonucleotide catabolic process;GO:0009896
Unigene0073020	PREDICTED: peptidyl-prolyl cis-trans isomerase FKBP62-like [Cicer arietinum]	24h VS 0h	10.59	1.84e-05	0.00290323	yes	-	GO:0043231//intracellular membrane-bounded organelle;GO:0044444//cytoplasmic part	GO:0016859//cis-trans isomerase activity	GO:0010038//response to metal ion;GO:0018208//peptidyl-proline modification;GO:0010286//heat acclimation
Unigene0078788	nuclear matrix constituent-like protein 1 [Cucumis melo subsp. melo]	24h VS 0h	10.5883	3.23e-08	9.92e-06	yes	-	GO:0044444//cytoplasmic part;GO:0034399//nuclear periphery	-	GO:0006996//organelle organization
Unigene0079448	Dolichyl-diphosphooligosaccharide-protein glycosyltransferase subunit [Medicago truncatula]	24h VS 0h	10.5853	1.16e-05	0.00192653	yes	ko01100//Metabolic pathways;ko04141//Protein processing in endoplasmic reticulum;ko00510//N-Glycan biosynthesis	GO:0031224//intrinsic component of membrane;GO:0043231//intracellular membrane-bounded organelle	GO:0004576//oligosaccharyl transferase activity	GO:0006464//cellular protein modification process
Unigene0004119	PREDICTED: AP-3 complex subunit delta-1-like [Cicer arietinum]	24h VS 0h	10.5825	7.13e-05	0.00948265	yes	-	-	-	-
Unigene0066346	PREDICTED: peptidyl-prolyl cis-trans isomerase, chloroplastic-like [Cicer arietinum]	24h VS 0h	10.5756	2.13e-06	0.000429534	yes	-	-	-	-
Unigene0019166	Nucleolar and coiled-body phosphoprotein [Medicago truncatula]	24h VS 0h	10.5739	1.17e-05	0.00193019	yes	-	-	-	-
Unigene0065718	PREDICTED: eukaryotic peptide chain release factor subunit 1-3-like [Cicer arietinum]	24h VS 0h	10.5734	1.13e-06	0.000248063	yes	ko03015//mRNA surveillance pathway	-	-	-
Unigene0087248	PREDICTED: protochlorophyllide reductase, chloroplastic-like [Fragaria vesca subsp. vesca]	24h VS 0h	10.573	2.42e-06	0.000481997	yes	ko01100//Metabolic pathways;ko01110//Biosynthesis of secondary metabolites;ko00860//Porphyrin and chlorophyll metabolism	GO:0009526//plastid envelope;GO:0009534//chloroplast thylakoid	GO:0016651//oxidoreductase activity, acting on NAD(P)H;GO:0016628//oxidoreductase activity, acting on the CH-CH group of donors, NAD or NADP as acceptor	GO:0009725//response to hormone
Unigene0075790	PREDICTED: splicing factor 3B subunit 2-like [Cicer arietinum]	24h VS 0h	10.5723	0.00030809	0.0312916	yes	ko03040//Spliceosome	GO:0009536//plastid	-	-
Unigene0061085	PREDICTED: probable polygalacturonase non-catalytic subunit JP650-like [Cicer arietinum]	24h VS 0h	10.5719	1.18e-05	0.00194976	yes	-	GO:0005576//extracellular region;GO:0030312	-	-
Unigene0075435	Histone H2A [Medicago truncatula]	24h VS 0h	10.5707	0.000232311	0.0248558	yes	-	-	-	-
Unigene0085231	Cyclin [Medicago truncatula]	24h VS 0h	10.5677	2.25e-05	0.00344417	yes	-	-	-	-
Unigene0021021	Fasciclin-like arabinogalactan family protein [Arabidopsis thaliana]	24h VS 0h	10.567	3.56e-05	0.0052108	yes	-	-	-	-
Unigene0086213	PREDICTED: uncharacterized RNA-binding protein C17H9.04c-like [Cicer arietinum]	24h VS 0h	10.566	9.93e-05	0.012517	yes	-	-	GO:0046914//transition metal ion binding	-
Unigene0087745	PREDICTED: structural maintenance of chromosomes protein 1-like isoform X1 [Cicer arietinum]	24h VS 0h	10.5635	2.4e-05	0.0036401	yes	-	GO:0043231//intracellular membrane-bounded organelle;GO:0000793//condensed chromosome	GO:0032550;GO:0046983//protein dimerization activity	GO:0000070//mitotic sister chromatid segregation;GO:0006259//DNA metabolic process
Unigene0094299	Rad23 UV excision repair protein family isoform 1 [Theobroma cacao]	24h VS 0h	10.5604	0.000255221	0.0268986	yes	ko04141//Protein processing in endoplasmic reticulum;ko03420//Nucleotide excision repair	-	-	-
Unigene0093445	PREDICTED: protein FRIGIDA-like [Cicer arietinum]	24h VS 0h	10.5601	0.000325243	0.0325286	yes	-	-	-	-
Unigene0071633	PREDICTED: ATP-dependent Clp protease proteolytic subunit 4, chloroplastic-like [Cicer arietinum]	24h VS 0h	10.5588	0.00011663	0.0142148	yes	-	GO:0009526//plastid envelope;GO:0009368//endopeptidase Clp complex;GO:0009534//chloroplast thylakoid	GO:0004175//endopeptidase activity	GO:0048506;GO:0009657//plastid organization;GO:0016485//protein processing
Unigene0075944	PREDICTED: cytochrome c oxidase subunit 6a, mitochondrial-like [Cicer arietinum]	24h VS 0h	10.5547	0.000289065	0.0297051	yes	ko01100//Metabolic pathways;ko00190//Oxidative phosphorylation	GO:0005746//mitochondrial respiratory chain	GO:0009055//electron carrier activity	GO:0015992//proton transport
Unigene0061529	PREDICTED: pre-mRNA-processing protein 40A-like [Cicer arietinum]	24h VS 0h	10.5497	8.98e-05	0.011511	yes	ko03040//Spliceosome	-	-	-
Unigene0074950	PREDICTED: 30S ribosomal protein S1, chloroplastic-like [Cicer arietinum]	24h VS 0h	10.5469	0.000262434	0.0275478	yes	ko03010//Ribosome	-	-	-
Unigene0092064	PREDICTED: 30S ribosomal protein S20, chloroplastic-like isoform X1 [Cicer arietinum]	24h VS 0h	10.5467	4.49e-05	0.00640646	yes	ko03010//Ribosome	-	-	-
Unigene0011392	Proteasome subunit beta type [Medicago truncatula]	24h VS 0h	10.5467	1.02e-05	0.00172217	yes	ko03050//Proteasome	-	-	-
Unigene0008339	PREDICTED: protein SPIRAL1-like 2-like [Cicer arietinum]	24h VS 0h	10.5443	0.000175135	0.0195929	yes	-	-	-	-
Unigene0016020	PREDICTED: xyloglucan endotransglucosylase/hydrolase protein 9-like [Cicer arietinum]	24h VS 0h	10.5428	2.27e-05	0.00346523	yes	-	-	-	-
Unigene0014198	Os07g0633800 [Oryza sativa Japonica Group]	24h VS 0h	10.5353	0.000255242	0.0268986	yes	ko04120//Ubiquitin mediated proteolysis	-	-	-
Unigene0074093	Pre-mRNA-splicing factor 38A [Medicago truncatula]	24h VS 0h	10.5351	0.000264705	0.0276909	yes	ko03040//Spliceosome	-	-	-
Unigene0073164	PREDICTED: caffeic acid 3-O-methyltransferase-like [Cicer arietinum]	24h VS 0h	10.5319	1.1e-05	0.00183856	yes	-	-	-	-
Unigene0068229	PREDICTED: zinc finger matrin-type protein 2-like [Cicer arietinum]	24h VS 0h	10.5309	0.000274136	0.0284103	yes	ko03040//Spliceosome	-	-	-
Unigene0074237	Surfeit locus protein 6 [Arabidopsis thaliana]	24h VS 0h	10.5302	0.0002021	0.0220074	yes	-	-	-	-
Unigene0061425	PREDICTED: nuclear autoantigenic sperm protein-like isoform X1 [Cicer arietinum]	24h VS 0h	10.5296	0.000353254	0.034868	yes	-	-	-	-
Unigene0062643	Ubiquinol-cytochrome c reductase iron-sulfur subunit [Medicago truncatula]	24h VS 0h	10.5294	0.000127288	0.0152673	yes	ko01100//Metabolic pathways;ko00190//Oxidative phosphorylation;ko00910//Nitrogen metabolism	GO:0005746//mitochondrial respiratory chain	GO:0043169//cation binding;GO:0015078//hydrogen ion transmembrane transporter activity;GO:0051536//iron-sulfur cluster binding;GO:0016491//oxidoreductase activity	GO:0015992//proton transport
Unigene0088650	cyclin B [Pisum sativum]	24h VS 0h	10.5279	2.03e-05	0.00312028	yes	-	GO:0043231//intracellular membrane-bounded organelle	GO:0032550;GO:0019900//kinase binding	GO:0000278//mitotic cell cycle;GO:0016049//cell growth;GO:0010212//response to ionizing radiation;GO:0051726//regulation of cell cycle;GO:0006950//response to stress
Unigene0067017	Subtilisin-like protease [Medicago truncatula]	24h VS 0h	10.5267	0.000198661	0.0217051	yes	-	GO:0005618//cell wall;GO:0005576//extracellular region	GO:0004175//endopeptidase activity;GO:0005515//protein binding	GO:0010191;GO:0016485//protein processing;GO:0003006//developmental process involved in reproduction;GO:0044092//negative regulation of molecular function
Unigene0012009	Hydrophobic protein RCI2B [Medicago truncatula]	24h VS 0h	10.525	0.000215348	0.0233463	yes	-	GO:0031224//intrinsic component of membrane	-	GO:0006972//hyperosmotic response
Unigene0072655	PREDICTED: subtilisin-like protease-like [Cicer arietinum]	24h VS 0h	10.5248	3.63e-08	1.11e-05	yes	-	-	GO:0005515//protein binding;GO:0004175//endopeptidase activity	GO:0016485//protein processing;GO:0044092//negative regulation of molecular function
Unigene0080070	U6 snRNA-associated Sm-like protein LSm3 [Medicago truncatula]	24h VS 0h	10.5241	0.000542267	0.048632	yes	ko03040//Spliceosome;ko03018//RNA degradation	GO:0019028//viral capsid;GO:0032991//macromolecular complex	-	-
Unigene0065488	PHD finger-related protein [Medicago truncatula]	24h VS 0h	10.5226	0.000470621	0.0436335	yes	-	-	-	-
Unigene0003375	PREDICTED: peroxisomal multifunctional enzyme type 2 isoform 1 [Vitis vinifera]	24h VS 0h	10.5212	0.000461559	0.0429649	yes	-	-	-	-
Unigene0043423	TPA: histone H4.3 [Zea mays]	24h VS 0h	10.5159	0.000145681	0.0170158	yes	-	-	-	-
Unigene0068638	PREDICTED: 97 kDa heat shock protein-like [Glycine max]	24h VS 0h	10.5153	0.000114702	0.014035	yes	-	-	-	-
Unigene0060698	monodehydroascorbate reductase I [Pisum sativum]	24h VS 0h	10.5089	5.6e-05	0.00766738	yes	ko01100//Metabolic pathways;ko00053//Ascorbate and aldarate metabolism	GO:0009532//plastid stroma;GO:0044439;GO:0005576//extracellular region;GO:0016020//membrane	GO:0000166//nucleotide binding;GO:0016655//oxidoreductase activity, acting on NAD(P)H, quinone or similar compound as acceptor	GO:0010038//response to metal ion;GO:0001101//response to acid;GO:0019725//cellular homeostasis;GO:0009608//response to symbiont;GO:0006970//response to osmotic stress;GO:0044403//symbiosis, encompassing mutualism through parasitism
Unigene0072329	PREDICTED: protein disulfide isomerase-like 2-3-like [Cicer arietinum]	24h VS 0h	10.5039	7.68e-05	0.010076	yes	ko04141//Protein processing in endoplasmic reticulum	-	-	-
Unigene0082928	Annotation was added to scaffolds in November 2011~Long chain fatty acid-CoA ligase [Medicago truncatula]	24h VS 0h	10.5019	0.000369832	0.0359617	yes	ko01100//Metabolic pathways;ko04146//Peroxisome;ko00071//Fatty acid metabolism	-	-	-
Unigene0056710	Ribonucleoside-diphosphate reductase [Medicago truncatula]	24h VS 0h	10.5004	0.000170723	0.0191881	yes	ko01100//Metabolic pathways;ko00230//Purine metabolism;ko00240//Pyrimidine metabolism;ko00480//Glutathione metabolism	-	-	-
Unigene0086888	T-protein of the glycine decarboxylase complex [Pisum sativum]	24h VS 0h	10.5	2.54e-05	0.00383795	yes	ko01100//Metabolic pathways;ko00260//Glycine, serine and threonine metabolism;ko00910//Nitrogen metabolism;ko00670//One carbon pool by folate	-	-	-
Unigene0092997	PREDICTED: T-complex protein 1 subunit theta-like [Cicer arietinum]	24h VS 0h	10.4954	0.000538034	0.0483851	yes	-	GO:0005911//cell-cell junction;GO:0044444//cytoplasmic part	GO:0005515//protein binding;GO:0032550	GO:0044267//cellular protein metabolic process
Unigene0095163	PREDICTED: 60S ribosomal protein L35-like [Cicer arietinum]	24h VS 0h	10.49	0.000342705	0.0339978	yes	ko03010//Ribosome	GO:0005911//cell-cell junction;GO:0015934//large ribosomal subunit;GO:0031981//nuclear lumen	GO:0005198//structural molecule activity	GO:0010467//gene expression
Unigene0092918	PREDICTED: L-gulono-1,4-lactone dehydrogenase-like [Cicer arietinum]	24h VS 0h	10.4859	0.000135108	0.0160483	yes	-	GO:0030312	GO:0016616//oxidoreductase activity, acting on the CH-OH group of donors, NAD or NADP as acceptor;GO:0016899//oxidoreductase activity, acting on the CH-OH group of donors, oxygen as acceptor;GO:0000166//nucleotide binding	GO:0019852//L-ascorbic acid metabolic process
Unigene0079886	VDAC1.3 [Lotus japonicus]	24h VS 0h	10.4848	3.55e-06	0.000675641	yes	-	-	-	-
Unigene0094825	Ribosomal RNA-processing protein-like protein [Medicago truncatula]	24h VS 0h	10.484	5.92e-05	0.00804857	yes	-	-	-	-
Unigene0078799	FK506-binding protein [Medicago truncatula]	24h VS 0h	10.4667	1.26e-05	0.00206235	yes	-	-	GO:0016853//isomerase activity	GO:0044267//cellular protein metabolic process
Unigene0061727	Monoglyceride lipase [Medicago truncatula]	24h VS 0h	10.4665	8.89e-06	0.00150898	yes	-	GO:0016020//membrane	-	-
Unigene0078641	PREDICTED: T-complex protein 1 subunit gamma-like [Cicer arietinum]	24h VS 0h	10.4631	0.000308844	0.0313357	yes	-	GO:0044444//cytoplasmic part	GO:0005515//protein binding;GO:0032550	GO:0044267//cellular protein metabolic process
Unigene0085791	Transmembrane emp24 domain-containing protein [Medicago truncatula]	24h VS 0h	10.4596	0.000254371	0.0268645	yes	-	-	-	-
Unigene0016333	PREDICTED: ferritin-2, chloroplastic-like isoform X2 [Cicer arietinum]	24h VS 0h	10.4569	1.58e-05	0.00251343	yes	ko00860//Porphyrin and chlorophyll metabolism	GO:0009536//plastid	GO:0016724;GO:0005506//iron ion binding	GO:0006950//response to stress;GO:0046916//cellular transition metal ion homeostasis;GO:0001101//response to acid;GO:0000041//transition metal ion transport
Unigene0066227	PREDICTED: BAHD acyltransferase DCR-like [Glycine max]	24h VS 0h	10.4548	5.22e-05	0.00727853	yes	-	-	-	-
Unigene0096698	V-type proton ATPase subunit E1 [Medicago truncatula]	24h VS 0h	10.4432	0.000210641	0.0228873	yes	ko01100//Metabolic pathways;ko00190//Oxidative phosphorylation;ko04145//Phagosome	GO:0005840//ribosome;GO:0000325//plant-type vacuole;GO:0016469//proton-transporting two-sector ATPase complex	GO:0015078//hydrogen ion transmembrane transporter activity	GO:0006996//organelle organization;GO:0009617//response to bacterium;GO:0006970//response to osmotic stress;GO:0015988//energy coupled proton transmembrane transport, against electrochemical gradient;GO:0042546//cell wall biogenesis;GO:0003006//developmental process involved in reproduction
Unigene0065622	Alpha-D-xylosidase [Medicago truncatula]	24h VS 0h	10.4349	5.23e-06	0.000946838	yes	ko01100//Metabolic pathways;ko00500//Starch and sucrose metabolism;ko00052//Galactose metabolism	-	-	-
Unigene0073537	Lipoxygenase [Medicago truncatula]	24h VS 0h	10.4333	0.000101045	0.0126718	yes	ko01100//Metabolic pathways;ko00592//alpha-Linolenic acid metabolism;ko00591//Linoleic acid metabolism	-	-	-
Unigene0026445	brassinosteroid biosynthetic protein LKB [Pisum sativum]	24h VS 0h	10.4332	7.64e-05	0.0100362	yes	ko01100//Metabolic pathways;ko01110//Biosynthesis of secondary metabolites;ko00100//Steroid biosynthesis	-	-	-
Unigene0060863	DUF246 domain-containing protein [Medicago truncatula]	24h VS 0h	10.4318	0.000113561	0.0139273	yes	-	-	-	-
Unigene0085912	minichromosome maintenance 2 protein [Pisum sativum]	24h VS 0h	10.4291	2.56e-05	0.00385244	yes	ko03030//DNA replication	-	-	-
Unigene0071928	PREDICTED: probable small nuclear ribonucleoprotein F-like [Cicer arietinum]	24h VS 0h	10.422	0.000494892	0.0452167	yes	ko03040//Spliceosome	GO:0032991//macromolecular complex;GO:0043231//intracellular membrane-bounded organelle;GO:0019028//viral capsid	-	GO:0010467//gene expression
Unigene0091975	PREDICTED: auxin response factor 9-like [Glycine max]	24h VS 0h	10.4156	0.00027422	0.0284103	yes	-	-	-	-
Unigene0095445	PREDICTED: glutaredoxin-C2-like [Cicer arietinum]	24h VS 0h	10.4146	0.000309693	0.031357	yes	-	GO:0043231//intracellular membrane-bounded organelle;GO:0044444//cytoplasmic part;GO:0005576//extracellular region;GO:0016020//membrane	GO:0015036//disulfide oxidoreductase activity	GO:0019725//cellular homeostasis;GO:0006091//generation of precursor metabolites and energy
Unigene0092602	2-cys peroxiredoxin BAS1 [Medicago truncatula]	24h VS 0h	10.4135	4.56e-05	0.00649391	yes	-	GO:0009526//plastid envelope;GO:0009532//plastid stroma;GO:0005576//extracellular region	GO:0016209//antioxidant activity;GO:0016705//oxidoreductase activity, acting on paired donors, with incorporation or reduction of molecular oxygen	GO:0009617//response to bacterium;GO:0006950//response to stress
Unigene0072762	PREDICTED: disease resistance response protein 206-like [Cicer arietinum]	24h VS 0h	10.4122	6.86e-05	0.00916987	yes	-	-	-	-
Unigene0065339	PREDICTED: chaperonin CPN60-2, mitochondrial-like [Cicer arietinum]	24h VS 0h	10.409	0.000148705	0.0172254	yes	ko03018//RNA degradation	-	-	-
Unigene0088419	PREDICTED: ran-binding protein 1 homolog b-like [Glycine max]	24h VS 0h	10.4084	0.000117511	0.0143044	yes	-	-	-	-
Unigene0099266	PREDICTED: momilactone A synthase-like [Glycine max]	24h VS 0h	10.4058	0.000100541	0.0126305	yes	-	-	-	-
Unigene0061808	PREDICTED: 50S ribosomal protein L29, chloroplastic-like [Cicer arietinum]	24h VS 0h	10.4012	0.000511917	0.0465121	yes	ko03010//Ribosome	GO:0009526//plastid envelope;GO:0009532//plastid stroma;GO:0030529//ribonucleoprotein complex	GO:0005198//structural molecule activity	GO:0010467//gene expression
Unigene0085985	PREDICTED: protein E6-like [Cicer arietinum]	24h VS 0h	10.3985	0.000143948	0.0168735	yes	-	-	-	-
Unigene0063311	PREDICTED: alpha-soluble NSF attachment protein 2-like isoform X2 [Cicer arietinum]	24h VS 0h	10.3969	0.000318512	0.0320525	yes	-	-	-	-
Unigene0072243	Protein disulfide isomerase L-2 [Medicago truncatula]	24h VS 0h	10.3935	0.000453787	0.0424023	yes	ko04141//Protein processing in endoplasmic reticulum	-	-	-
Unigene0008155	PREDICTED: probable NADH dehydrogenase [ubiquinone] 1 alpha subcomplex subunit 5, mitochondrial-like [Cicer arietinum]	24h VS 0h	10.3882	4.92e-05	0.00692187	yes	ko01100//Metabolic pathways;ko00190//Oxidative phosphorylation	-	-	-
Unigene0026126	PREDICTED: uncharacterized LOC101208760 [Cucumis sativus]	24h VS 0h	10.3854	0.000337665	0.0335754	yes	-	GO:0009526//plastid envelope;GO:0009534//chloroplast thylakoid	-	-
Unigene0071999	Vacuolar-sorting receptor [Medicago truncatula]	24h VS 0h	10.3851	0.000235938	0.0251647	yes	-	GO:0043231//intracellular membrane-bounded organelle	GO:0046872//metal ion binding	GO:0006605//protein targeting
Unigene0087661	Stromal cell-derived factor 2-like protein [Medicago truncatula]	24h VS 0h	10.379	0.000422029	0.0398907	yes	-	GO:0043231//intracellular membrane-bounded organelle	GO:0000030//mannosyltransferase activity	GO:0009620//response to fungus;GO:0052166;GO:0009617//response to bacterium;GO:0006493//protein O-linked glycosylation
Unigene0065728	PREDICTED: CCAAT/enhancer-binding protein zeta-like [Glycine max]	24h VS 0h	10.376	0.000487463	0.0448653	yes	-	-	-	-
Unigene0094796	Peptidase A1, pepsin [Medicago truncatula]	24h VS 0h	10.3744	0.000483928	0.0446237	yes	-	GO:0000323//lytic vacuole	GO:0004175//endopeptidase activity	GO:0006643//membrane lipid metabolic process;GO:0016485//protein processing
Unigene0095027	110 kDa 4SNc-Tudor domain protein [Pisum sativum]	24h VS 0h	10.3726	9.67e-05	0.012248	yes	-	GO:0043231//intracellular membrane-bounded organelle;GO:0031332;GO:0005911//cell-cell junction;GO:0044444//cytoplasmic part;GO:0012505//endomembrane system	GO:0097159//organic cyclic compound binding;GO:0016787//hydrolase activity	GO:0010038//response to metal ion;GO:0016458//gene silencing;GO:0006970//response to osmotic stress;GO:0009685//gibberellin metabolic process;GO:0015031//protein transport
Unigene0079768	WD-40 repeat-containing protein MSI3 [Medicago truncatula]	24h VS 0h	10.3719	5.5e-05	0.00757706	yes	-	-	-	-
Unigene0075461	30S ribosomal protein S13 [Medicago truncatula]	24h VS 0h	10.3714	6.1e-05	0.00827224	yes	ko03010//Ribosome	-	-	-
Unigene0085909	Spermidine synthase [Medicago truncatula]	24h VS 0h	10.3555	0.000389279	0.0374499	yes	ko01100//Metabolic pathways;ko00270//Cysteine and methionine metabolism;ko00480//Glutathione metabolism;ko00330//Arginine and proline metabolism;ko00410//beta-Alanine metabolism	-	-	-
Unigene0094031	JHL07K02.7 [Jatropha curcas]	24h VS 0h	10.3546	0.000384822	0.0372715	yes	-	GO:0043231//intracellular membrane-bounded organelle	-	-
Unigene0067670	PREDICTED: eukaryotic translation initiation factor 3 subunit L-like [Cicer arietinum]	24h VS 0h	10.3518	0.000146773	0.0170678	yes	-	GO:0043234//protein complex;GO:0070993;GO:0005911//cell-cell junction;GO:0016020//membrane	GO:0008135//translation factor activity, nucleic acid binding	GO:0006413//translational initiation
Unigene0025609	glutathione S-transferase [Grimmia pilifera]	24h VS 0h	10.3501	0.000394437	0.0377924	yes	-	-	-	-
Unigene0075595	PREDICTED: proteasome subunit beta type-4-like [Cicer arietinum]	24h VS 0h	10.349	0.000426132	0.0402152	yes	ko03050//Proteasome	GO:0005840//ribosome;GO:0043231//intracellular membrane-bounded organelle;GO:0000502//proteasome complex	GO:0004175//endopeptidase activity	GO:0006970//response to osmotic stress;GO:0006508//proteolysis;GO:0010038//response to metal ion
Unigene0062552	Eukaryotic initiation factor iso-4F subunit p82-34 [Medicago truncatula]	24h VS 0h	10.3409	5.55e-05	0.00762554	yes	ko03013//RNA transport	GO:0043231//intracellular membrane-bounded organelle;GO:0044444//cytoplasmic part	GO:0008135//translation factor activity, nucleic acid binding	GO:0006412//translation
Unigene0009993	Desiccation protectant protein Lea14-like protein [Medicago truncatula]	24h VS 0h	10.3379	0.000112908	0.0138645	yes	-	GO:0005911//cell-cell junction;GO:0016020//membrane;GO:0044444//cytoplasmic part;GO:0043231//intracellular membrane-bounded organelle	-	GO:0009414//response to water deprivation;GO:0010038//response to metal ion
Unigene0082986	PREDICTED: protein mago nashi homolog [Cicer arietinum]	24h VS 0h	10.3361	0.000312536	0.0316122	yes	ko03013//RNA transport;ko03040//Spliceosome;ko03015//mRNA surveillance pathway	-	-	-
Unigene0090421	PREDICTED: endoplasmin homolog [Cicer arietinum]	24h VS 0h	10.3356	0.00043528	0.0409853	yes	ko04141//Protein processing in endoplasmic reticulum;ko04626//Plant-pathogen interaction	GO:0009532//plastid stroma;GO:0009526//plastid envelope;GO:0044437	GO:0032550;GO:0005515//protein binding	GO:0001101//response to acid;GO:0044267//cellular protein metabolic process;GO:0009416//response to light stimulus;GO:0006970//response to osmotic stress
Unigene0092274	NADH-quinone oxidoreductase subunit I [Medicago truncatula]	24h VS 0h	10.3309	8.92e-06	0.0015122	yes	ko01100//Metabolic pathways;ko00190//Oxidative phosphorylation	GO:0005746//mitochondrial respiratory chain	GO:0043169//cation binding;GO:0051536//iron-sulfur cluster binding;GO:0050136//NADH dehydrogenase (quinone) activity	-
Unigene0061873	PREDICTED: annexin D1-like isoform X1 [Cicer arietinum]	24h VS 0h	10.3307	0.000123389	0.0148724	yes	-	GO:0030312;GO:0009532//plastid stroma;GO:0044437;GO:0005911//cell-cell junction;GO:0005576//extracellular region;GO:0016020//membrane	GO:0032550;GO:0046914//transition metal ion binding;GO:0005543//phospholipid binding;GO:0046983//protein dimerization activity;GO:0016209//antioxidant activity	GO:0010038//response to metal ion;GO:0001101//response to acid;GO:0006970//response to osmotic stress;GO:0071805//potassium ion transmembrane transport;GO:0006816//calcium ion transport
Unigene0094011	PREDICTED: SUMO-conjugating enzyme SCE1-like [Cicer arietinum]	24h VS 0h	10.3257	0.000309685	0.031357	yes	ko03013//RNA transport;ko04120//Ubiquitin mediated proteolysis	GO:0043231//intracellular membrane-bounded organelle	GO:0019787//small conjugating protein ligase activity	GO:0003006//developmental process involved in reproduction;GO:0001101//response to acid
Unigene0086404	Chalcone-flavonone isomerase [Medicago truncatula]	24h VS 0h	10.3242	0.000236481	0.0251647	yes	ko01100//Metabolic pathways;ko01110//Biosynthesis of secondary metabolites;ko00941//Flavonoid biosynthesis	GO:0005789//endoplasmic reticulum membrane;GO:0000325//plant-type vacuole	GO:0016872//intramolecular lyase activity	GO:0009812//flavonoid metabolic process;GO:0009725//response to hormone;GO:0009411//response to UV
Unigene0072300	PREDICTED: chalcone--flavonone isomerase-like [Cicer arietinum]	24h VS 0h	10.3218	7.02e-05	0.00935475	yes	-	-	-	-
Unigene0074756	BURP domain-containing protein [Medicago truncatula]	24h VS 0h	10.3182	0.000523896	0.0473306	yes	-	-	-	-
Unigene0065359	PREDICTED: protein ETHYLENE INSENSITIVE 3-like isoform X1 [Cicer arietinum]	24h VS 0h	10.3032	0.00015496	0.0177612	yes	ko04075//Plant hormone signal transduction	-	-	-
Unigene0087556	PREDICTED: patellin-6-like [Cicer arietinum]	24h VS 0h	10.3006	0.000108932	0.0134605	yes	-	GO:0031224//intrinsic component of membrane;GO:0044464	-	GO:0051234//establishment of localization
Unigene0078827	beta-tubulin [Lolium perenne]	24h VS 0h	10.2972	0.000328643	0.0328018	yes	ko04145//Phagosome	GO:0005911//cell-cell junction;GO:0032991//macromolecular complex;GO:0016020//membrane;GO:0015630//microtubule cytoskeleton;GO:0005576//extracellular region;GO:0009532//plastid stroma;GO:0030312;GO:0044437	GO:0005198//structural molecule activity;GO:0032550;GO:0017111//nucleoside-triphosphatase activity	GO:0007017//microtubule-based process;GO:0000902//cell morphogenesis;GO:0006970//response to osmotic stress;GO:0010038//response to metal ion;GO:0043623//cellular protein complex assembly;GO:0009154//purine ribonucleotide catabolic process;GO:0009314//response to radiation
Unigene0072770	Mitochondrial import receptor subunit TOM40-like protein [Medicago truncatula]	24h VS 0h	10.2961	0.000561053	0.049816	yes	-	GO:0019866//organelle inner membrane;GO:0005741//mitochondrial outer membrane;GO:0044437	-	-
Unigene0015499	vacuolar-type H+-ATPase subunit B2 [Arabidopsis thaliana]	24h VS 0h	10.2922	0.000479025	0.0442601	yes	ko01100//Metabolic pathways;ko00190//Oxidative phosphorylation;ko04145//Phagosome	GO:0005911//cell-cell junction;GO:0009536//plastid;GO:0033176//proton-transporting V-type ATPase complex	GO:0032550;GO:0022857//transmembrane transporter activity;GO:0003779//actin binding	GO:0009150//purine ribonucleotide metabolic process;GO:0015988//energy coupled proton transmembrane transport, against electrochemical gradient;GO:0030835//negative regulation of actin filament depolymerization;GO:0009757//hexose mediated signaling;GO:0022607//cellular component assembly;GO:0010038//response to metal ion
Unigene0061676	PREDICTED: aldehyde dehydrogenase family 2 member B7, mitochondrial-like [Glycine max]	24h VS 0h	10.2885	0.000114726	0.014035	yes	ko01100//Metabolic pathways;ko01110//Biosynthesis of secondary metabolites;ko00010//Glycolysis / Gluconeogenesis;ko00620//Pyruvate metabolism;ko00280//Valine, leucine and isoleucine degradation;ko00640//Propanoate metabolism;ko00330//Arginine and proline metabolism;ko00071//Fatty acid metabolism;ko00380//Tryptophan metabolism;ko00410//beta-Alanine metabolism;ko00310//Lysine degradation;ko00053//A…	GO:0009536//plastid	GO:0016620//oxidoreductase activity, acting on the aldehyde or oxo group of donors, NAD or NADP as acceptor;GO:0032550	GO:0010038//response to metal ion
Unigene0098995	PREDICTED: casein kinase II subunit beta-like isoform X1 [Cicer arietinum]	24h VS 0h	10.287	5.81e-05	0.00792983	yes	ko03008//Ribosome biogenesis in eukaryotes;ko04712//Circadian rhythm - plant	-	-	-
Unigene0061652	PREDICTED: 97 kDa heat shock protein-like [Glycine max]	24h VS 0h	10.2814	0.000183725	0.0203911	yes	-	GO:0044444//cytoplasmic part;GO:0016020//membrane	GO:0016628//oxidoreductase activity, acting on the CH-CH group of donors, NAD or NADP as acceptor;GO:0032550	GO:0006950//response to stress;GO:0010038//response to metal ion
Unigene0019588	Eukaryotic translation initiation factor 3 subunit [Medicago truncatula]	24h VS 0h	10.2807	8.21e-05	0.0106639	yes	ko03013//RNA transport	-	-	-
Unigene0062339	Transketolase [Medicago truncatula]	24h VS 0h	10.2708	0.000118912	0.0144245	yes	ko01100//Metabolic pathways;ko01110//Biosynthesis of secondary metabolites;ko00710//Carbon fixation in photosynthetic organisms;ko00030//Pentose phosphate pathway	GO:0009526//plastid envelope	GO:0016744	GO:0006970//response to osmotic stress;GO:0010038//response to metal ion
Unigene0061419	Mitochondrial 2-oxoglutarate/malate carrier protein [Medicago truncatula]	24h VS 0h	10.2707	0.000511992	0.0465121	yes	-	GO:0005911//cell-cell junction;GO:0031224//intrinsic component of membrane;GO:0009526//plastid envelope;GO:0030312;GO:0044437	GO:0046943//carboxylic acid transmembrane transporter activity	GO:0006842//tricarboxylic acid transport
Unigene0067089	PREDICTED: splicing factor U2af small subunit A-like [Cicer arietinum]	24h VS 0h	10.2693	0.000321872	0.0322572	yes	ko03040//Spliceosome	GO:0043231//intracellular membrane-bounded organelle	GO:0036094//small molecule binding;GO:0003676//nucleic acid binding;GO:0043169//cation binding	-
Unigene0066585	PREDICTED: DNA polymerase delta subunit 4-like [Cicer arietinum]	24h VS 0h	10.2631	0.000494968	0.0452167	yes	ko01100//Metabolic pathways;ko00230//Purine metabolism;ko00240//Pyrimidine metabolism;ko03420//Nucleotide excision repair;ko03030//DNA replication;ko03430//Mismatch repair;ko03410//Base excision repair;ko03440//Homologous recombination	-	-	-
Unigene0072195	PREDICTED: GDP-mannose 3,5-epimerase-like isoform X1 [Cicer arietinum]	24h VS 0h	10.2603	7.69e-05	0.0100796	yes	ko01100//Metabolic pathways;ko01110//Biosynthesis of secondary metabolites;ko00520//Amino sugar and nucleotide sugar metabolism;ko00053//Ascorbate and aldarate metabolism	-	-	-
Unigene0093901	Transmembrane protein 214-A isoform 1 [Theobroma cacao]	24h VS 0h	10.2579	0.000348385	0.0345034	yes	-	GO:0005911//cell-cell junction;GO:0044437;GO:0016020//membrane	-	-
Unigene0005130	PREDICTED: ZF-HD homeobox protein At4g24660-like [Cicer arietinum]	24h VS 0h	10.2568	0.000389215	0.0374499	yes	-	-	-	-
Unigene0073384	PREDICTED: adenine phosphoribosyltransferase 1, chloroplastic-like isoform X5 [Cicer arietinum]	24h VS 0h	10.2561	1.32e-05	0.00214081	yes	ko01100//Metabolic pathways;ko00230//Purine metabolism	-	-	-
Unigene0093143	PREDICTED: prohibitin-1, mitochondrial-like [Cicer arietinum]	24h VS 0h	10.2502	1.03e-05	0.00173226	yes	-	GO:0005911//cell-cell junction;GO:0030312;GO:0044437;GO:0009536//plastid;GO:0005746//mitochondrial respiratory chain	-	-
Unigene0061344	PREDICTED: heat shock 70 kDa protein, mitochondrial-like [Glycine max]	24h VS 0h	10.2406	7.79e-05	0.0101572	yes	ko03018//RNA degradation	GO:0030312;GO:0009536//plastid;GO:0044437	GO:0032550;GO:0016628//oxidoreductase activity, acting on the CH-CH group of donors, NAD or NADP as acceptor;GO:0046914//transition metal ion binding;GO:0005515//protein binding	GO:0051707//response to other organism;GO:0010038//response to metal ion;GO:0044267//cellular protein metabolic process;GO:0006970//response to osmotic stress
Unigene0079312	26S proteasome non-ATPase regulatory subunit [Medicago truncatula]	24h VS 0h	10.2324	8.97e-05	0.011511	yes	ko03050//Proteasome	GO:0005911//cell-cell junction;GO:0043234//protein complex;GO:0043231//intracellular membrane-bounded organelle;GO:0044444//cytoplasmic part;GO:0016020//membrane	GO:0032182//small conjugating protein binding	GO:0009894;GO:0007049//cell cycle;GO:0001101//response to acid
Unigene0078436	Huntingtin-interacting protein K [Medicago truncatula]	24h VS 0h	10.2306	0.000219253	0.0236651	yes	-	GO:0044444//cytoplasmic part	GO:0003676//nucleic acid binding	-
Unigene0071648	PREDICTED: nuclear transcription factor Y subunit C-9-like [Cicer arietinum]	24h VS 0h	10.2298	0.000394113	0.0377924	yes	-	GO:0044444//cytoplasmic part	GO:0001071//nucleic acid binding transcription factor activity;GO:0003677//DNA binding;GO:0046983//protein dimerization activity	GO:0006351//transcription, DNA-templated
Unigene0061017	10 kDa chaperonin [Medicago truncatula]	24h VS 0h	10.214	0.000217377	0.0235143	yes	-	GO:0009526//plastid envelope;GO:0009532//plastid stroma	-	GO:0044267//cellular protein metabolic process
Unigene0062087	PREDICTED: probable mitochondrial-processing peptidase subunit beta-like [Cicer arietinum]	24h VS 0h	10.1837	0.000446697	0.0418195	yes	-	-	GO:0004175//endopeptidase activity;GO:0043169//cation binding	GO:0016485//protein processing
Unigene0088250	Poly(A)-binding protein [Medicago truncatula]	24h VS 0h	10.1636	0.000188805	0.0208258	yes	ko03013//RNA transport;ko03018//RNA degradation;ko03015//mRNA surveillance pathway	-	-	-
Unigene0072010	Eukaryotic translation initiation factor 3 subunit K [Medicago truncatula]	24h VS 0h	10.1576	0.000103873	0.0129332	yes	-	GO:0043234//protein complex;GO:0070993	GO:0043021//ribonucleoprotein complex binding;GO:0008135//translation factor activity, nucleic acid binding	GO:0006413//translational initiation
Unigene0069908	--	24h VS 0h	10.1425	0.00028914	0.0297051	yes	-	-	-	-
Unigene0061932	PREDICTED: LOW QUALITY PROTEIN: surfeit locus protein 2-like [Cicer arietinum]	24h VS 0h	10.1405	0.000152237	0.0174899	yes	-	-	-	-
Unigene0073601	Pyrophosphate-fructose 6-phosphate 1-phosphotransferase alpha subunit [Medicago truncatula]	24h VS 0h	10.1398	0.00045722	0.0426418	yes	ko00051//Fructose and mannose metabolism	-	-	-
Unigene0085314	Eukaryotic translation initiation factor [Medicago truncatula]	24h VS 0h	10.1336	0.000468133	0.0434531	yes	ko03008//Ribosome biogenesis in eukaryotes	-	-	-
Unigene0022024	lectin [Cicer arietinum]	24h VS 0h	10.1323	0.000158054	0.0179897	yes	-	-	GO:0043169//cation binding	-
Unigene0079740	Lysine-specific demethylase 3B [Medicago truncatula]	24h VS 0h	10.1216	0.000506593	0.046107	yes	-	-	-	-
Unigene0092530	Glycine cleavage system H protein [Medicago truncatula]	24h VS 0h	10.1168	0.000512807	0.046543	yes	ko01110//Biosynthesis of secondary metabolites;ko00630//Glyoxylate and dicarboxylate metabolism	GO:0044444//cytoplasmic part	GO:0032550	GO:0006546//glycine catabolic process
Unigene0033395	PREDICTED: probable mannitol dehydrogenase-like [Cicer arietinum]	24h VS 0h	10.1131	0.000355993	0.035103	yes	-	-	GO:0046914//transition metal ion binding;GO:0016616//oxidoreductase activity, acting on the CH-OH group of donors, NAD or NADP as acceptor	GO:0051707//response to other organism
Unigene0087016	ribosomal protein L20 [Pisum sativum]	24h VS 0h	10.0963	0.000431381	0.0406571	yes	ko03010//Ribosome	-	-	-
Unigene0013031	GTP-binding protein [Pisum sativum]	24h VS 0h	10.0947	0.00039875	0.0381683	yes	-	GO:0005802//trans-Golgi network;GO:0016020//membrane	GO:0032550	GO:0035556//intracellular signal transduction;GO:0010038//response to metal ion;GO:0045184//establishment of protein localization;GO:0016482//cytoplasmic transport
Unigene0075141	PREDICTED: 30S ribosomal protein S6 alpha, chloroplastic-like [Cicer arietinum]	24h VS 0h	10.0861	0.000219191	0.0236651	yes	-	-	-	-
Unigene0010253	PREDICTED: multiprotein-bridging factor 1b-like [Cicer arietinum]	24h VS 0h	10.0792	0.000210647	0.0228873	yes	-	-	-	-
Unigene0062683	Endo-beta-1 4-glucanase [Medicago truncatula]	24h VS 0h	10.0692	0.000155959	0.0178341	yes	-	GO:0009536//plastid	GO:0004553//hydrolase activity, hydrolyzing O-glycosyl compounds	GO:0009825//multidimensional cell growth;GO:0044238
Unigene0068425	cytosolic phosphoglycerate kinase [Pisum sativum]	24h VS 0h	10.0456	0.000119384	0.0144607	yes	ko01100//Metabolic pathways;ko01110//Biosynthesis of secondary metabolites;ko00010//Glycolysis / Gluconeogenesis;ko00710//Carbon fixation in photosynthetic organisms	-	-	-
Unigene0014565	PREDICTED: proteasome subunit alpha type-4-like [Cicer arietinum]	24h VS 0h	10.0364	0.000442531	0.0415483	yes	ko03050//Proteasome	GO:0005840//ribosome;GO:0005839//proteasome core complex;GO:0043231//intracellular membrane-bounded organelle	GO:0004175//endopeptidase activity;GO:0097159//organic cyclic compound binding	GO:0019941//modification-dependent protein catabolic process;GO:0010038//response to metal ion
Unigene0067290	ribonucleoprotein [Pisum sativum]	24h VS 0h	9.98068	0.000279449	0.0288606	yes	-	GO:0019028//viral capsid;GO:0032991//macromolecular complex;GO:0009579//thylakoid;GO:0044434	GO:0003676//nucleic acid binding;GO:0036094//small molecule binding	GO:0009451//RNA modification;GO:0006950//response to stress
Unigene0031948	--	24h VS 0h	9.97579	9.67e-05	0.012248	yes	-	-	-	-
Unigene0079342	PREDICTED: LOW QUALITY PROTEIN: ER membrane protein complex subunit 7 homolog [Cicer arietinum]	24h VS 0h	9.92935	0.000174301	0.0195443	yes	-	GO:0043231//intracellular membrane-bounded organelle	GO:0005488//binding	-
Unigene0092836	Polyketide cyclase/dehydrase and lipid transport superfamily protein [Theobroma cacao]	24h VS 0h	9.90234	0.000317921	0.0320525	yes	-	GO:0043231//intracellular membrane-bounded organelle	GO:0005488//binding	GO:0006950//response to stress
Unigene0018261	PREDICTED: UDP-arabinopyranose mutase 2-like [Cicer arietinum]	24h VS 0h	9.89153	0.000129421	0.0154664	yes	-	GO:0005840//ribosome;GO:0030312;GO:0044437;GO:0031985//Golgi cisterna	GO:0035251//UDP-glucosyltransferase activity;GO:0016853//isomerase activity	GO:0010038//response to metal ion;GO:0030243//cellulose metabolic process;GO:0048229//gametophyte development;GO:0071554//cell wall organization or biogenesis;GO:0006970//response to osmotic stress;GO:0009225//nucleotide-sugar metabolic process
Unigene0095240	PREDICTED: 26S proteasome regulatory subunit 4 homolog A-like [Cicer arietinum]	24h VS 0h	9.89022	0.000421386	0.0398683	yes	ko03050//Proteasome	GO:0016020//membrane;GO:0044444//cytoplasmic part	GO:0032550;GO:0042623//ATPase activity, coupled	GO:0016458//gene silencing;GO:0035966//response to topologically incorrect protein;GO:0009791//post-embryonic development;GO:0006511//ubiquitin-dependent protein catabolic process;GO:0010015//root morphogenesis;GO:0048367//shoot system development;GO:0048507//meristem development;GO:0010038//response to metal ion;GO:0009887//organ morphogenesis;GO:0043623//cellular protein complex assembly;GO:000…
Unigene0085544	PREDICTED: 50S ribosomal protein L21, chloroplastic-like [Cicer arietinum]	24h VS 0h	9.64671	0.000539168	0.0484056	yes	ko03010//Ribosome	-	-	-
Unigene0015065	PREDICTED: homeobox-leucine zipper protein ROC8 [Vitis vinifera]	24h VS 0h	9.07816	7.48e-09	2.59e-06	yes	-	-	-	-
Unigene0093288	PREDICTED: osmotin-like protein-like [Glycine max]	24h VS 0h	8.6415	2.93e-21	1.37e-17	yes	-	GO:0005618//cell wall;GO:0005911//cell-cell junction	-	-
Unigene0085429	ribosome-sedimenting protein [Pisum sativum]	24h VS 0h	8.57627	5.27e-22	2.92e-18	yes	-	-	-	-
Unigene0059647	elongation factor 1-alpha, partial [Alstroemeria ligtu subsp. ligtu]	24h VS 0h	7.91515	1.55e-15	1.95e-12	yes	ko03013//RNA transport	-	-	-
Unigene0011875	60S ribosomal protein L10 [Medicago truncatula]	24h VS 0h	7.82046	4.59e-16	6.83e-13	yes	ko03010//Ribosome	GO:0031981//nuclear lumen;GO:0009526//plastid envelope;GO:0044437;GO:0015934//large ribosomal subunit	GO:0005198//structural molecule activity	GO:0010224//response to UV-B;GO:0010467//gene expression
Unigene0030355	--	24h VS 0h	7.73166	0.00049333	0.0452167	yes	-	-	-	-
Unigene0022552	Kunitz-type trypsin inhibitor-like 1 protein [Medicago truncatula]	24h VS 0h	7.61363	4.71e-20	1.49e-16	yes	-	-	GO:0061135	GO:0010466//negative regulation of peptidase activity
Unigene0074630	PREDICTED: 60S ribosomal protein L35-like [Cicer arietinum]	24h VS 0h	7.39954	6.46e-18	1.41e-14	yes	ko03010//Ribosome	-	-	-
Unigene0094582	histone H1 subtype 7 [Pisum sativum]	24h VS 0h	7.21386	5.55e-16	7.9e-13	yes	-	-	-	-
Unigene0093694	PREDICTED: probable aquaporin TIP-type-like [Cicer arietinum]	24h VS 0h	7.02791	1.27e-12	9.32e-10	yes	-	GO:0031224//intrinsic component of membrane;GO:0000325//plant-type vacuole;GO:0000322;GO:0043673;GO:0009526//plastid envelope	GO:0005372//water transmembrane transporter activity;GO:0042887	GO:0055085//transmembrane transport;GO:0048878//chemical homeostasis;GO:0009617//response to bacterium;GO:0015840//urea transport;GO:0042044//fluid transport
Unigene0012716	60S ribosomal protein L31 [Medicago truncatula]	24h VS 0h	6.99592	2.94e-10	1.39e-07	yes	ko03010//Ribosome	-	-	-
Unigene0004449	PREDICTED: 60S ribosomal protein L5-like [Cicer arietinum]	24h VS 0h	6.96357	2.11e-17	4.22e-14	yes	ko03010//Ribosome	-	-	-
Unigene0072579	PREDICTED: probable glutathione S-transferase-like [Cicer arietinum]	24h VS 0h	6.72421	8.19e-14	7.58e-11	yes	ko00480//Glutathione metabolism	-	GO:0016765//transferase activity, transferring alkyl or aryl (other than methyl) groups	GO:0010038//response to metal ion
Unigene0039778	40S ribosomal protein S14 [Medicago truncatula]	24h VS 0h	6.64594	1.95e-17	3.99e-14	yes	ko03010//Ribosome	GO:0005911//cell-cell junction;GO:0015935//small ribosomal subunit;GO:0016020//membrane;GO:0044437;GO:0009536//plastid;GO:0031981//nuclear lumen	GO:0005198//structural molecule activity	GO:0010467//gene expression
Unigene0004535	60S ribosomal protein L5 [Phytophthora infestans T30-4]	24h VS 0h	6.64124	0.000236139	0.0251647	yes	ko03010//Ribosome	GO:0005840//ribosome;GO:0043231//intracellular membrane-bounded organelle;GO:0044446;GO:0016020//membrane	GO:0019843//rRNA binding;GO:0005198//structural molecule activity	GO:0048513//organ development;GO:0009653//anatomical structure morphogenesis;GO:0010467//gene expression
Unigene0011296	rpL41-like protein [Phytophthora sojae]	24h VS 0h	6.54422	0.000177202	0.0197566	yes	-	-	-	-
Unigene0093817	Heat shock protein [Medicago truncatula]	24h VS 0h	6.5257	2.51e-08	7.87e-06	yes	ko04141//Protein processing in endoplasmic reticulum;ko03040//Spliceosome;ko04144//Endocytosis	GO:0031981//nuclear lumen;GO:0005911//cell-cell junction;GO:0016020//membrane;GO:0005840//ribosome;GO:0005576//extracellular region;GO:0030312;GO:0044437;GO:0009526//plastid envelope	GO:0032550;GO:0044389	GO:0009620//response to fungus;GO:0009642//response to light intensity;GO:0009617//response to bacterium;GO:0010118//stomatal movement;GO:0000302//response to reactive oxygen species;GO:0010038//response to metal ion;GO:0009845//seed germination;GO:0032446//protein modification by small protein conjugation
Unigene0024107	--	24h VS 0h	6.49834	1.73e-05	0.00272898	yes	-	-	-	-
Unigene0014445	PREDICTED: aldehyde dehydrogenase family 2 member B7, mitochondrial-like isoform X2 [Cicer arietinum]	24h VS 0h	6.41704	4.65e-08	1.39e-05	yes	ko01100//Metabolic pathways;ko01110//Biosynthesis of secondary metabolites;ko00010//Glycolysis / Gluconeogenesis;ko00620//Pyruvate metabolism;ko00280//Valine, leucine and isoleucine degradation;ko00640//Propanoate metabolism;ko00330//Arginine and proline metabolism;ko00071//Fatty acid metabolism;ko00380//Tryptophan metabolism;ko00410//beta-Alanine metabolism;ko00310//Lysine degradation;ko00053//A…	GO:0009536//plastid	GO:0016620//oxidoreductase activity, acting on the aldehyde or oxo group of donors, NAD or NADP as acceptor;GO:0032550	GO:0010038//response to metal ion
Unigene0003033	60S ribosomal protein L6 [Medicago truncatula]	24h VS 0h	6.39984	1.51e-08	5e-06	yes	ko03010//Ribosome	-	-	-
Unigene0047053	Cytochrome P450 likeTBP [Medicago truncatula]	24h VS 0h	6.26817	4.87e-05	0.00686062	yes	-	-	-	-
Unigene0007567	membrane protein ycf1, partial [Astragalus depressus]	24h VS 0h	6.26233	6.13e-07	0.000144564	yes	-	GO:0009536//plastid	-	-
Unigene0001977	Eukaryotic translation initiation factor [Medicago truncatula]	24h VS 0h	6.15246	2.5e-06	0.000494076	yes	ko03013//RNA transport	GO:0043231//intracellular membrane-bounded organelle;GO:0044444//cytoplasmic part	GO:0008135//translation factor activity, nucleic acid binding	GO:0006412//translation
Unigene0059574	--	24h VS 0h	6.14054	2.39e-09	9.01e-07	yes	-	-	-	-
Unigene0061565	Nascent polypeptide-associated complex subunit alpha-like protein [Medicago truncatula]	24h VS 0h	6.12177	7.49e-11	3.83e-08	yes	-	GO:0005911//cell-cell junction;GO:0005840//ribosome;GO:0043231//intracellular membrane-bounded organelle	-	GO:0006970//response to osmotic stress
Unigene0011803	PREDICTED: stress-associated endoplasmic reticulum protein 2-like [Cicer arietinum]	24h VS 0h	6.0552	6.42e-07	0.00015066	yes	-	GO:0043231//intracellular membrane-bounded organelle	-	GO:0006950//response to stress
Unigene0073250	PREDICTED: 60S ribosomal protein L5-like [Cicer arietinum]	24h VS 0h	6.00723	1.73e-06	0.00035556	yes	ko03010//Ribosome	-	-	-
Unigene0043070	hypothetical protein PHYSODRAFT_284122 [Phytophthora sojae]	24h VS 0h	6.00325	1.88e-05	0.0029454	yes	-	-	-	-
Unigene0047982	ABC transporter [Thalassiosira pseudonana CCMP1335]	24h VS 0h	5.98646	4.58e-06	0.000840455	yes	ko02010//ABC transporters	-	-	-
Unigene0063624	PREDICTED: 60S acidic ribosomal protein P1-3-like [Cicer arietinum]	24h VS 0h	5.8643	1.44e-09	5.68e-07	yes	ko03010//Ribosome	-	-	-
Unigene0035624	PREDICTED: polyadenylate-binding protein 2-like [Glycine max]	24h VS 0h	5.67344	9.59e-09	3.29e-06	yes	ko03013//RNA transport;ko03018//RNA degradation;ko03015//mRNA surveillance pathway	GO:0044444//cytoplasmic part	GO:0003676//nucleic acid binding;GO:0016746//transferase activity, transferring acyl groups;GO:0036094//small molecule binding	GO:0006413//translational initiation;GO:0061013//regulation of mRNA catabolic process;GO:0010038//response to metal ion;GO:0000289//nuclear-transcribed mRNA poly(A) tail shortening;GO:0006970//response to osmotic stress
Unigene0015261	--	24h VS 0h	5.6722	0.000318849	0.0320525	yes	-	-	-	-
Unigene0055981	non ribosomal peptide synthase [Ectocarpus siliculosus]	24h VS 0h	5.63545	1.67e-09	6.46e-07	yes	-	-	-	-
Unigene0078277	40S ribosomal protein [Medicago truncatula]	24h VS 0h	5.56107	2.59e-11	1.42e-08	yes	ko03010//Ribosome	GO:0005911//cell-cell junction;GO:0015935//small ribosomal subunit;GO:0009536//plastid	GO:0005198//structural molecule activity	GO:0010467//gene expression
Unigene0016000	PREDICTED: arabinogalactan peptide 16-like [Cicer arietinum]	24h VS 0h	5.47095	5.13e-08	1.52e-05	yes	-	-	-	-
Unigene0092448	HSP20-like chaperone [Coccomyxa subellipsoidea C-169]	24h VS 0h	5.37334	0.000110841	0.0136448	yes	ko04141//Protein processing in endoplasmic reticulum	-	-	-
Unigene0030229	cytochrome c oxidase subunit I [Lingulodinium polyedrum]	24h VS 0h	5.31102	0.000366995	0.0357922	yes	ko01100//Metabolic pathways;ko00190//Oxidative phosphorylation	-	-	-
Unigene0061690	pollen Ole e 1 allergen and extensin family protein [Arabidopsis thaliana]	24h VS 0h	5.14571	1.31e-06	0.000278422	yes	-	-	-	-
Unigene0087708	PREDICTED: ruBisCO large subunit-binding protein subunit alpha, chloroplastic-like [Cicer arietinum]	24h VS 0h	5.06499	1.09e-05	0.0018326	yes	-	GO:0005840//ribosome;GO:0009532//plastid stroma;GO:0009526//plastid envelope;GO:0005576//extracellular region	GO:0032550	GO:0006457//protein folding;GO:0009657//plastid organization;GO:0007275//multicellular organismal development
Unigene0039275	Cr2141 [Catharanthus roseus]	24h VS 0h	4.90574	2.49e-06	0.000493996	yes	ko01100//Metabolic pathways;ko01110//Biosynthesis of secondary metabolites;ko00940//Phenylpropanoid biosynthesis	-	-	-
Unigene0030553	--	24h VS 0h	4.80544	7.33e-05	0.00969451	yes	-	-	-	-
Unigene0007810	plastid 14-3-3 protein GF14 nu-like [Prototheca wickerhamii]	24h VS 0h	4.80396	0.000556552	0.0495157	yes	-	GO:0043231//intracellular membrane-bounded organelle;GO:0044444//cytoplasmic part;GO:0071944//cell periphery	GO:0005515//protein binding	-
Unigene0030276	WD40 repeat-like protein [Coccomyxa subellipsoidea C-169]	24h VS 0h	4.69566	0.00010196	0.0127435	yes	-	-	-	-
Unigene0086221	PREDICTED: fasciclin-like arabinogalactan protein 10-like [Cicer arietinum]	24h VS 0h	4.68306	0.000194264	0.0213122	yes	-	GO:0005576//extracellular region;GO:0005618//cell wall;GO:0031225//anchored component of membrane	-	-
Unigene0009659	30 kDa ribonucleoprotein [Medicago truncatula]	24h VS 0h	4.3965	0.000236348	0.0251647	yes	-	GO:0019028//viral capsid;GO:0032991//macromolecular complex;GO:0009532//plastid stroma;GO:0009526//plastid envelope;GO:0009534//chloroplast thylakoid	GO:0008187//poly-pyrimidine tract binding;GO:0036094//small molecule binding	GO:0006952//defense response;GO:0001101//response to acid
Unigene0054151	NAD(P)-binding Rossmann-fold superfamily protein [Theobroma cacao]	24h VS 0h	3.98181	0.000557037	0.0495157	yes	-	-	-	-
Unigene0029287	predicted protein [Micromonas sp. RCC299]	24h VS 0h	3.91119	0.000187527	0.0207897	yes	-	-	-	-
Unigene0011720	--	24h VS 0h	3.80517	0.000462302	0.0429932	yes	-	-	-	-
Unigene0039274	Cr2141 [Catharanthus roseus]	24h VS 0h	3.60304	0.000304826	0.0310224	yes	ko01100//Metabolic pathways;ko01110//Biosynthesis of secondary metabolites;ko00940//Phenylpropanoid biosynthesis	-	-	-
Unigene0025462	glutamine synthetase [Pisum sativum]	24h VS 0h	3.40447	6.89e-06	0.00120867	yes	ko01100//Metabolic pathways;ko00630//Glyoxylate and dicarboxylate metabolism;ko00330//Arginine and proline metabolism;ko00250//Alanine, aspartate and glutamate metabolism;ko00910//Nitrogen metabolism	-	-	-
Unigene0044556	--	24h VS 0h	3.26937	0.000252847	0.0267611	yes	-	-	-	-
Unigene0038676	--	24h VS 0h	2.57928	8.84e-05	0.011363	yes	-	-	-	-
Unigene0092249	PREDICTED: RING-H2 finger protein ATL33-like [Fragaria vesca subsp. vesca]	24h VS 0h	2.52669	0.000142004	0.0166832	yes	-	-	-	-
Unigene0015915	PREDICTED: EG45-like domain containing protein [Vitis vinifera]	24h VS 0h	2.43346	5.09e-05	0.00710614	yes	-	-	-	-
Unigene0005358	--	24h VS 0h	1.91746	0.000170088	0.0191594	yes	-	-	-	-
Unigene0014244	O-Glycosyl hydrolases family 17 protein [Theobroma cacao]	24h VS 0h	1.87749	5.51e-05	0.00757706	yes	-	-	GO:0008422//beta-glucosidase activity	GO:0044238
Unigene0091749	PREDICTED: mucin-2-like [Cicer arietinum]	24h VS 0h	1.65265	0.000402631	0.0383527	yes	-	-	-	-
Unigene0015960	glycerol-3-phosphate O-acyltransferase [Echium pitardii]	24h VS 0h	1.57326	0.000192634	0.0211645	yes	ko01100//Metabolic pathways;ko00564//Glycerophospholipid metabolism;ko00561//Glycerolipid metabolism	-	-	-
Unigene0034176	PREDICTED: seroin-like [Cicer arietinum]	24h VS 0h	1.44279	6.45e-05	0.00867669	yes	-	-	-	-
Unigene0022274	Bifunctional inhibitor/lipid-transfer protein/seed storage 2S albumin superfamily protein [Theobroma cacao]	24h VS 0h	1.42527	0.00051892	0.0469675	yes	-	-	-	-
Unigene0036700	PREDICTED: naringenin,2-oxoglutarate 3-dioxygenase-like [Solanum lycopersicum]	24h VS 0h	1.24437	0.000127729	0.0153014	yes	-	-	-	-
Unigene0033050	cell wall peroxidase [Capsicum annuum]	24h VS 0h	1.22536	0.000402066	0.0383361	yes	ko01100//Metabolic pathways;ko01110//Biosynthesis of secondary metabolites;ko00940//Phenylpropanoid biosynthesis;ko00360//Phenylalanine metabolism	-	GO:0003824//catalytic activity;GO:0016209//antioxidant activity;GO:0043169//cation binding;GO:0046906//tetrapyrrole binding	GO:0001666//response to hypoxia
Unigene0040081	--	24h VS 0h	-2.74837	0.000272737	0.0283164	yes	-	-	-	-
Unigene0018328	60S ribosomal protein L26-2 [Arabidopsis thaliana]	24h VS 0h	-3.05727	0.000149588	0.0172551	yes	ko03010//Ribosome	-	-	-
Unigene0045956	--	24h VS 0h	-3.44234	3.64e-06	0.000688747	yes	-	-	-	-
Unigene0015501	--	24h VS 0h	-3.46156	0.000303947	0.0309669	yes	-	-	-	-
Unigene0033836	--	24h VS 0h	-3.95038	1.65e-09	6.45e-07	yes	-	-	-	-
Unigene0035933	60S ribosomal protein L27 [Phytophthora infestans T30-4]	24h VS 0h	-4.00736	0.00035718	0.0351847	yes	ko03010//Ribosome	GO:0005840//ribosome	GO:0005198//structural molecule activity	GO:0010467//gene expression
Unigene0016708	lectin precursor [Sambucus nigra]	24h VS 0h	-4.03777	0.000283798	0.0292482	yes	-	-	-	-
Unigene0042897	40S ribosomal protein S8 [Saprolegnia diclina VS20]	24h VS 0h	-4.07902	0.000258782	0.0272424	yes	ko03010//Ribosome	-	-	-
Unigene0001297	--	24h VS 0h	-4.07942	4.97e-06	0.000905926	yes	-	-	-	-
Unigene0006192	small subunit ribosomal protein S3e [Nannochloropsis gaditana CCMP526]	24h VS 0h	-4.13246	0.000491679	0.045211	yes	ko03010//Ribosome	-	-	-
Unigene0082588	--	24h VS 0h	-4.42955	0.000118024	0.0143491	yes	-	-	-	-
Unigene0037252	cytoplasmic ribosomal protein L18 [Ectocarpus siliculosus]	24h VS 0h	-4.59532	0.000187744	0.0207902	yes	ko03010//Ribosome	GO:0015934//large ribosomal subunit;GO:0016020//membrane;GO:0044437;GO:0009536//plastid	GO:0005198//structural molecule activity	GO:0010467//gene expression
Unigene0093721	guanine nucleotide-binding protein subunit beta-2-like 1 [Saprolegnia diclina VS20]	24h VS 0h	-4.70785	2.69e-05	0.00404844	yes	-	GO:0005840//ribosome;GO:0031981//nuclear lumen;GO:0009536//plastid	GO:0016772//transferase activity, transferring phosphorus-containing groups	GO:0006412//translation;GO:0010038//response to metal ion;GO:0022613//ribonucleoprotein complex biogenesis;GO:0009755//hormone-mediated signaling pathway;GO:0006796//phosphate-containing compound metabolic process;GO:0022622//root system development;GO:0009737//response to abscisic acid
Unigene0043934	PREDICTED: 40S ribosomal protein S17-3-like [Setaria italica]	24h VS 0h	-4.81379	0.000465249	0.0432263	yes	ko03010//Ribosome	-	-	-
Unigene0001172	30S ribosomal protein S24e [Saprolegnia diclina VS20]	24h VS 0h	-4.82976	0.00036419	0.0355931	yes	ko03010//Ribosome	GO:0015935//small ribosomal subunit;GO:0016020//membrane;GO:0030312;GO:0044437;GO:0009536//plastid;GO:0031981//nuclear lumen	GO:0036094//small molecule binding;GO:0005198//structural molecule activity	GO:0010467//gene expression
Unigene0092018	60S ribosomal protein L32-1 [Phytophthora infestans T30-4]	24h VS 0h	-4.84768	0.000492815	0.0452167	yes	ko03010//Ribosome	-	-	-
Unigene0016871	--	24h VS 0h	-4.90626	3.02e-05	0.0045102	yes	-	-	-	-
Unigene0012918	ribosomal protein S25, component of cytosolic 80S ribosome and 40S small subunit [Chlamydomonas reinhardtii]	24h VS 0h	-4.91212	0.000267436	0.0278841	yes	ko03010//Ribosome	-	-	-
Unigene0029249	cytoplasmic ribosomal protein L18 [Ectocarpus siliculosus]	24h VS 0h	-4.92015	0.000115573	0.0141211	yes	ko03010//Ribosome	GO:0005773//vacuole;GO:0015934//large ribosomal subunit;GO:0016020//membrane	GO:0005198//structural molecule activity	GO:0010467//gene expression
Unigene0078880	--	24h VS 0h	-4.93051	1.36e-09	5.42e-07	yes	-	-	-	-
Unigene0029000	40S ribosomal protein S4 [Phytophthora infestans T30-4]	24h VS 0h	-4.97295	2.39e-06	0.000476314	yes	ko03010//Ribosome	GO:0005840//ribosome;GO:0043231//intracellular membrane-bounded organelle;GO:0016020//membrane;GO:0044446	GO:0003676//nucleic acid binding;GO:0005198//structural molecule activity	GO:0010467//gene expression
Unigene0003806	PREDICTED: LOW QUALITY PROTEIN: uncharacterized transporter C460.05-like [Solanum lycopersicum]	24h VS 0h	-5.71023	0.000282051	0.0290987	yes	-	-	-	-
Unigene0021035	50S ribosomal protein L7Ae [Saprolegnia diclina VS20]	24h VS 0h	-6.00924	0.000128069	0.0153235	yes	ko03010//Ribosome	-	-	-
Unigene0005277	zinc-dependent alcohol dehydrogenase [Phytophthora sojae]	24h VS 0h	-6.37335	0.000374661	0.0363951	yes	ko01100//Metabolic pathways;ko01110//Biosynthesis of secondary metabolites;ko00010//Glycolysis / Gluconeogenesis;ko00071//Fatty acid metabolism;ko00350//Tyrosine metabolism	-	-	-
Unigene0008548	--	24h VS 0h	-7.70275	1.2e-05	0.00198105	yes	-	-	-	-
Unigene0061768	cytochrome c oxidase subunit 2 (mitochondrion) [Cyanophora paradoxa]	24h VS 0h	-9.11819	3.17e-05	0.00469253	yes	ko01100//Metabolic pathways;ko00190//Oxidative phosphorylation	GO:0016020//membrane	-	-
Unigene0078966	Atp6 [Ostreococcus tauri]	24h VS 0h	-9.35213	1.64e-05	0.00260623	yes	ko01100//Metabolic pathways;ko00190//Oxidative phosphorylation	GO:0016020//membrane	-	GO:0006810//transport
Unigene0072980	cytochrome c oxidase subunit 3 [Nephroselmis olivacea]	24h VS 0h	-9.99425	1.4e-05	0.00226479	yes	ko01100//Metabolic pathways;ko00190//Oxidative phosphorylation	GO:0043231//intracellular membrane-bounded organelle;GO:0016020//membrane	GO:0016491//oxidoreductase activity	GO:0022904//respiratory electron transport chain
Unigene0094672	--	24h VS 0h	-10.5648	9.37e-05	0.0119141	yes	-	-	-	-
Unigene0081170	elongation factor EF-3 [Ectocarpus siliculosus]	24h VS 0h	-10.6793	0.000102866	0.0128403	yes	-	-	-	-
Unigene0035450	eukaryotic elongation factor-1 B gamma [Ectocarpus siliculosus]	24h VS 0h	-10.7343	1.54e-05	0.00247634	yes	-	-	-	-
Unigene0086141	RS19, ribosomal protein 19 40S small ribosomal subunit [Thalassiosira pseudonana CCMP1335]	24h VS 0h	-10.8922	3.65e-05	0.00529633	yes	ko03010//Ribosome	GO:0005840//ribosome	-	-
Unigene0065997	40S ribosomal protein S10 [Phytophthora infestans T30-4]	24h VS 0h	-10.9363	7.73e-05	0.010118	yes	ko03010//Ribosome	-	-	-
Unigene0061411	--	24h VS 0h	-10.9806	0.000277047	0.0286729	yes	-	-	-	-
Unigene0015245	RL6, ribosomal protein 6 [Thalassiosira pseudonana CCMP1335]	24h VS 0h	-11.0095	0.000120448	0.0145405	yes	ko03010//Ribosome	-	-	-
Unigene0092104	--	24h VS 0h	-11.0379	0.000142023	0.0166832	yes	-	-	-	-
Unigene0004310	--	24h VS 0h	-11.1293	0.000147392	0.0171137	yes	-	-	-	-
Unigene0079568	60S ribosomal protein L35 [Galdieria sulphuraria]	24h VS 0h	-11.1508	0.000194413	0.0213122	yes	ko03010//Ribosome	-	-	-
Unigene0016028	RL28, ribosomal protein 28 60S large ribosomal subunit [Thalassiosira pseudonana CCMP1335]	24h VS 0h	-11.2426	1.65e-05	0.00261371	yes	ko03010//Ribosome	-	-	-
Unigene0098938	60S ribosomal protein L26-1 [Arabidopsis thaliana]	24h VS 0h	-11.2622	0.000339859	0.0337496	yes	ko03010//Ribosome	-	-	-
Unigene0099202	--	24h VS 0h	-11.2703	0.000125769	0.0151035	yes	-	-	-	-
Unigene0040448	ribosomal protein L27 [Phytophthora infestans T30-4]	24h VS 0h	-11.3905	1.93e-05	0.00299712	yes	ko03010//Ribosome	GO:0005840//ribosome;GO:0044446	GO:0005198//structural molecule activity	GO:0010467//gene expression
Unigene0018911	40S ribosomal protein S8 [Saprolegnia diclina VS20]	24h VS 0h	-11.4034	0.000408862	0.0388332	yes	ko03010//Ribosome	-	-	-
Unigene0038126	60S acidic ribosomal family protein [Arabidopsis thaliana]	24h VS 0h	-11.4818	0.000391108	0.0375836	yes	ko03010//Ribosome	-	-	-
Unigene0071847	RL5, ribosomal protein 5, 60S large ribosomal subunit [Thalassiosira pseudonana CCMP1335]	24h VS 0h	-11.525	0.000535727	0.0482661	yes	ko03010//Ribosome	GO:0005840//ribosome;GO:0043231//intracellular membrane-bounded organelle	-	GO:0007275//multicellular organismal development
Unigene0061000	40S ribosomal protein S6 [Saprolegnia diclina VS20]	24h VS 0h	-11.5347	5.63e-08	1.65e-05	yes	ko03010//Ribosome	GO:0005840//ribosome	GO:0097159//organic cyclic compound binding;GO:0005198//structural molecule activity;GO:0036094//small molecule binding	GO:0009987//cellular process;GO:0010467//gene expression
Unigene0056263	Uncharacterized protein TCM_032752 [Theobroma cacao]	24h VS 0h	-11.5543	3.4e-09	1.23e-06	yes	-	-	-	-
Unigene0058147	--	24h VS 0h	-11.5865	0.000169488	0.0191358	yes	-	-	-	-
Unigene0059734	--	24h VS 0h	-11.6578	1.64e-05	0.00261326	yes	-	-	-	-
Unigene0026655	--	24h VS 0h	-11.6615	0.000263727	0.0276442	yes	-	-	-	-
Unigene0030549	50S ribosomal protein L31e [Saprolegnia diclina VS20]	24h VS 0h	-11.6686	3.09e-05	0.00459205	yes	ko03010//Ribosome	GO:0005911//cell-cell junction;GO:0015934//large ribosomal subunit;GO:0016020//membrane;GO:0030312;GO:0009536//plastid	GO:0005198//structural molecule activity	GO:0010467//gene expression
Unigene0016762	ribosomal protein L29 [Panax ginseng]	24h VS 0h	-11.6688	0.000139159	0.0164497	yes	ko03010//Ribosome	GO:0005840//ribosome;GO:0044446	-	-
Unigene0031121	PREDICTED: 17.8 kDa class I heat shock protein-like [Cicer arietinum]	24h VS 0h	-11.6939	0.00013387	0.0159398	yes	ko04141//Protein processing in endoplasmic reticulum	-	-	GO:0009628//response to abiotic stimulus;GO:0010038//response to metal ion;GO:0000302//response to reactive oxygen species
Unigene0084751	hypothetical protein NGA_0266502 [Nannochloropsis gaditana CCMP526]	24h VS 0h	-11.7069	9.12e-05	0.011618	yes	-	-	-	-
Unigene0014546	ribosomal protein S12 [Ectocarpus siliculosus]	24h VS 0h	-11.8186	7.58e-06	0.00131676	yes	ko03010//Ribosome	GO:0005840//ribosome	GO:0005198//structural molecule activity	GO:0010467//gene expression
Unigene0011878	--	24h VS 0h	-11.8546	0.000314042	0.0317318	yes	-	-	-	-
Unigene0011823	--	24h VS 0h	-11.8668	0.000152494	0.017499	yes	-	-	-	-
Unigene0008549	PREDICTED: probable uridine nucleosidase 2-like [Solanum lycopersicum]	24h VS 0h	-11.8701	3.03e-06	0.000586197	yes	-	-	-	-
Unigene0044835	60S ribosomal protein L19-2 [Arabidopsis thaliana]	24h VS 0h	-11.9301	0.000175489	0.0196102	yes	ko03010//Ribosome	GO:0005911//cell-cell junction;GO:0015934//large ribosomal subunit;GO:0016020//membrane;GO:0031981//nuclear lumen	GO:0005198//structural molecule activity	GO:0010467//gene expression
Unigene0010026	--	24h VS 0h	-11.9938	0.000249646	0.0264795	yes	-	-	-	-
Unigene0063651	--	24h VS 0h	-12.0155	0.000348802	0.0345034	yes	-	-	-	-
Unigene0099290	--	24h VS 0h	-12.0443	0.000358722	0.0353012	yes	-	-	-	-
Unigene0018998	Ubiquitin [Medicago truncatula]	24h VS 0h	-12.1245	8.44e-07	0.000195666	yes	ko03010//Ribosome	-	-	-
Unigene0078830	translation initiation factor eIF-5 [Galdieria sulphuraria]	24h VS 0h	-12.1588	0.000504195	0.0459314	yes	ko03013//RNA transport	GO:0044424	-	-
Unigene0018547	60S ribosomal protein L10 [Cyanidioschyzon merolae strain 10D]	24h VS 0h	-12.3585	0.000225189	0.0241728	yes	ko03010//Ribosome	-	-	-
Unigene0009753	AT4G34670 [Arabidopsis thaliana]	24h VS 0h	-12.3924	8.42e-06	0.00143506	yes	ko03010//Ribosome	GO:0005911//cell-cell junction;GO:0015935//small ribosomal subunit;GO:0016020//membrane;GO:0030312;GO:0009536//plastid;GO:0031981//nuclear lumen	GO:0005198//structural molecule activity	GO:0010467//gene expression
Unigene0044837	60S ribosomal protein L19-1 [Phytophthora infestans T30-4]	24h VS 0h	-12.4535	7.94e-06	0.00137182	yes	ko03010//Ribosome	GO:0005840//ribosome;GO:0016020//membrane;GO:0044446	GO:0005198//structural molecule activity	GO:0019538//protein metabolic process;GO:0010467//gene expression
Unigene0006323	--	24h VS 0h	-12.5179	0.000362858	0.03553	yes	-	-	-	-
Unigene0010951	large subunit ribosomal protein L10Ae, cytoplasmic [Guillardia theta CCMP2712]	24h VS 0h	-12.5321	0.000221601	0.0238675	yes	ko03010//Ribosome	GO:0031981//nuclear lumen;GO:0015934//large ribosomal subunit;GO:0005911//cell-cell junction;GO:0016020//membrane	GO:0003676//nucleic acid binding;GO:0005198//structural molecule activity	GO:0003002//regionalization;GO:0010467//gene expression
Unigene0079060	--	24h VS 0h	-12.5782	0.000213544	0.0231764	yes	-	-	-	-
Unigene0098778	--	24h VS 0h	-12.6374	0.000226193	0.0242541	yes	-	-	-	-
Unigene0006872	cytochrome P450 [Narcissus tazetta]	24h VS 0h	-12.6557	0.000410246	0.038927	yes	-	-	-	-
Unigene0072002	heat shock protein 70 [Nicotiana benthamiana]	24h VS 0h	-12.6774	0.000188914	0.0208258	yes	ko04141//Protein processing in endoplasmic reticulum;ko03040//Spliceosome;ko04144//Endocytosis	GO:0071944//cell periphery;GO:0009536//plastid;GO:0016020//membrane;GO:0005773//vacuole;GO:0044446;GO:0043232	GO:0036094//small molecule binding;GO:0097159//organic cyclic compound binding;GO:0019899//enzyme binding	GO:0009617//response to bacterium;GO:0009628//response to abiotic stimulus;GO:0010035//response to inorganic substance;GO:0006950//response to stress;GO:0009987//cellular process
Unigene0097538	PREDICTED: 60S ribosomal protein L18-2-like [Vitis vinifera]	24h VS 0h	-12.6807	0.000201827	0.0220021	yes	ko03010//Ribosome	-	-	-
Unigene0079824	PREDICTED: wall-associated receptor kinase 1-like [Fragaria vesca subsp. vesca]	24h VS 0h	-12.6936	0.000359809	0.035306	yes	-	-	-	-
Unigene0089266	--	24h VS 0h	-12.6974	9.14e-07	0.000209247	yes	-	-	-	-
Unigene0099749	guanine nucleotide-binding protein subunit beta-2-like 1 [Saprolegnia diclina VS20]	24h VS 0h	-12.7821	0.000157183	0.0179322	yes	-	-	-	-
Unigene0079979	--	24h VS 0h	-12.7961	6.59e-05	0.00884607	yes	-	-	-	-
Unigene0088348	Ubiquitin [Medicago truncatula]	24h VS 0h	-12.8479	0.000437067	0.0411141	yes	ko03010//Ribosome	-	-	-
Unigene0002899	ribosomal protein S1 [Coccomyxa subellipsoidea C-169]	24h VS 0h	-12.8848	0.000149841	0.0172551	yes	ko03010//Ribosome	-	-	-
Unigene0091907	thioredoxin h [Phaeodactylum tricornutum CCAP 1055/1]	24h VS 0h	-12.9024	0.000532286	0.0480001	yes	-	-	-	-
Unigene0062118	NADH dehydrogenase subunit 4 (mitochondrion) [Mesostigma viride]	24h VS 0h	-12.9236	0.000188886	0.0208258	yes	ko01100//Metabolic pathways;ko00190//Oxidative phosphorylation	-	-	-
Unigene0030469	40S ribosomal protein S26 [Zea mays]	24h VS 0h	-12.9293	0.000319913	0.0320937	yes	ko03010//Ribosome	GO:0005911//cell-cell junction;GO:0015935//small ribosomal subunit;GO:0009536//plastid	GO:0005198//structural molecule activity	GO:0010467//gene expression
Unigene0002776	PREDICTED: 40S ribosomal protein S19-3-like [Fragaria vesca subsp. vesca]	24h VS 0h	-12.9634	0.000235212	0.0251387	yes	ko03010//Ribosome	-	-	-
Unigene0068831	60S ribosomal protein L23 [Phytophthora infestans T30-4]	24h VS 0h	-12.9702	0.000264736	0.0276909	yes	ko03010//Ribosome	-	-	-
Unigene0067770	60S ribosomal protein L31e [Galdieria sulphuraria]	24h VS 0h	-12.9823	0.000515697	0.0467189	yes	ko03010//Ribosome	GO:0005911//cell-cell junction;GO:0015934//large ribosomal subunit;GO:0016020//membrane;GO:0030312;GO:0009536//plastid	GO:0005198//structural molecule activity	GO:0010467//gene expression
Unigene0002047	ribosomal protein S3a, component of cytosolic 80S ribosome and 40S small subunit [Chlamydomonas reinhardtii]	24h VS 0h	-12.9966	0.000405082	0.0385488	yes	ko03010//Ribosome	-	-	-
Unigene0015106	glyceraldehyde-3-phosphate dehydrogenase, cytosolic [Zea mays]	24h VS 0h	-12.9971	0.000238204	0.0252932	yes	ko01100//Metabolic pathways;ko01110//Biosynthesis of secondary metabolites;ko00010//Glycolysis / Gluconeogenesis	-	-	-
Unigene0028428	--	24h VS 0h	-13.0141	0.000551826	0.0492176	yes	-	-	-	-
Unigene0013240	--	24h VS 0h	-13.039	0.000407748	0.0387649	yes	-	-	-	-
Unigene0010804	translationally-controlled tumor protein [Zea mays]	24h VS 0h	-13.0725	0.000502296	0.0458009	yes	-	GO:0005737//cytoplasm	-	GO:0007275//multicellular organismal development;GO:0048856//anatomical structure development;GO:0050789//regulation of biological process
Unigene0091886	PREDICTED: 60S ribosomal protein L28-2 [Glycine max]	24h VS 0h	-13.0758	0.000221615	0.0238675	yes	ko03010//Ribosome	-	-	-
Unigene0013293	PREDICTED: 60S ribosomal protein L4 [Vitis vinifera]	24h VS 0h	-13.0823	0.000369191	0.0359349	yes	ko03010//Ribosome	GO:0005840//ribosome;GO:0005773//vacuole;GO:0016020//membrane;GO:0044446;GO:0071944//cell periphery	GO:0005198//structural molecule activity	GO:0010467//gene expression
Unigene0081282	NADH dehydrogenase subunit 1 [Hemiselmis andersenii]	24h VS 0h	-13.1267	0.00025409	0.0268637	yes	ko01100//Metabolic pathways;ko00190//Oxidative phosphorylation	-	-	-
Unigene0060619	NADH dehydrogenase subunit B [Stangeria eriopus]	24h VS 0h	-13.2083	3.18e-05	0.00470563	yes	ko01100//Metabolic pathways;ko00190//Oxidative phosphorylation	GO:0044424	-	-
Unigene0029160	--	24h VS 0h	-13.2349	0.000426282	0.0402152	yes	-	-	-	-
Unigene0094200	40S ribosomal protein S17 [Cyanidioschyzon merolae strain 10D]	24h VS 0h	-13.2627	0.000146823	0.0170678	yes	ko03010//Ribosome	-	-	-
Unigene0099393	PREDICTED: 60S ribosomal protein L32-1-like [Cucumis sativus]	24h VS 0h	-13.276	9.13e-05	0.011618	yes	ko03010//Ribosome	-	-	-
Unigene0099402	ferritin-1, chloroplastic precursor [Glycine max]	24h VS 0h	-13.2896	4.78e-05	0.00675898	yes	ko00860//Porphyrin and chlorophyll metabolism	-	-	-
Unigene0068635	PREDICTED: 40S ribosomal protein S2-2-like [Solanum lycopersicum]	24h VS 0h	-13.2971	3.63e-05	0.00527436	yes	ko03010//Ribosome	-	-	-
Unigene0020602	60S ribosomal protein L6 [Medicago truncatula]	24h VS 0h	-13.3677	5.46e-05	0.00754384	yes	ko03010//Ribosome	GO:0043232;GO:0044444//cytoplasmic part;GO:0030529//ribonucleoprotein complex	-	-
Unigene0000660	60S ribosomal protein L14e [Galdieria sulphuraria]	24h VS 0h	-13.4195	0.000479083	0.0442601	yes	ko03010//Ribosome	-	-	-
Unigene0002156	component of cytosolic 80S ribosome and 60S large subunit [Volvox carteri f. nagariensis]	24h VS 0h	-13.4843	0.000269338	0.0280228	yes	ko03010//Ribosome	-	-	-
Unigene0068664	40S ribosomal protein S15a [Chondrus crispus]	24h VS 0h	-13.5593	0.000189654	0.0208838	yes	ko03010//Ribosome	-	-	-
Unigene0009149	elongation factor-1 alpha, partial [Ignatius tetrasporus]	24h VS 0h	-13.5606	4.95e-05	0.00692187	yes	ko03013//RNA transport	-	-	-
Unigene0007319	NADH dehydrogenase subunit 5 [Chondrus crispus]	24h VS 0h	-13.6688	0.000108218	0.0134061	yes	ko01100//Metabolic pathways;ko00190//Oxidative phosphorylation	-	-	-
Unigene0036969	PREDICTED: 40S ribosomal protein S27-2-like [Brachypodium distachyon]	24h VS 0h	-13.7231	0.000168188	0.0190548	yes	ko03010//Ribosome	GO:0005911//cell-cell junction;GO:0015935//small ribosomal subunit;GO:0030312	GO:0043169//cation binding;GO:0005198//structural molecule activity	GO:0010467//gene expression
Unigene0028041	40S ribosomal protein S8 [Zea mays]	24h VS 0h	-13.7252	2.32e-05	0.00352701	yes	ko03010//Ribosome	-	-	-
Unigene0002380	ribosomal protein S29 subunit [Chlamydomonas sp. ICE-L]	24h VS 0h	-13.7267	0.00035985	0.035306	yes	ko03010//Ribosome	-	-	-
Unigene0007917	PREDICTED: 40S ribosomal protein S24-2-like [Solanum lycopersicum]	24h VS 0h	-13.7528	8.6e-05	0.0110993	yes	ko03010//Ribosome	GO:0015935//small ribosomal subunit;GO:0016020//membrane;GO:0030312;GO:0044437;GO:0009536//plastid;GO:0031981//nuclear lumen	GO:0036094//small molecule binding;GO:0005198//structural molecule activity	GO:0010467//gene expression
Unigene0070182	60S ribosomal protein L26-1 [Arabidopsis thaliana]	24h VS 0h	-13.8064	0.000394395	0.0377924	yes	ko03010//Ribosome	GO:0015934//large ribosomal subunit;GO:0016020//membrane;GO:0044437;GO:0009536//plastid;GO:0031981//nuclear lumen	GO:0005198//structural molecule activity	GO:0006950//response to stress;GO:0010467//gene expression
Unigene0042046	PREDICTED: 40S ribosomal protein S15-like [Setaria italica]	24h VS 0h	-13.9284	7.64e-05	0.0100362	yes	ko03010//Ribosome	GO:0005911//cell-cell junction;GO:0015935//small ribosomal subunit;GO:0016020//membrane;GO:0044437;GO:0031981//nuclear lumen	GO:0003676//nucleic acid binding;GO:0005198//structural molecule activity	GO:0010467//gene expression
Unigene0011604	--	24h VS 0h	-14.0169	0.000196053	0.021468	yes	-	-	-	-
Unigene0020281	--	24h VS 0h	-14.0399	3.51e-05	0.00514425	yes	-	-	-	-
Unigene0079498	apocytochrome b (mitochondrion) [Pyropia haitanensis]	24h VS 0h	-14.0912	4.3e-06	0.00080213	yes	ko01100//Metabolic pathways;ko00190//Oxidative phosphorylation;ko00910//Nitrogen metabolism	GO:0043231//intracellular membrane-bounded organelle;GO:0044425//membrane part	GO:0003824//catalytic activity	GO:0055114//oxidation-reduction process;GO:0044237//cellular metabolic process
Unigene0004644	--	24h VS 0h	-14.0949	6.88e-05	0.00918418	yes	-	-	-	-
Unigene0093073	--	24h VS 0h	-14.0969	5.28e-06	0.000954289	yes	-	-	-	-
Unigene0013996	--	24h VS 0h	-14.3342	2.25e-05	0.00343884	yes	-	-	-	-
Unigene0079358	--	24h VS 0h	-14.3716	0.000249947	0.0264828	yes	-	-	-	-
Unigene0022375	Heat shock protein 90.1 [Theobroma cacao]	24h VS 0h	-14.4172	1.11e-05	0.00184677	yes	ko04141//Protein processing in endoplasmic reticulum;ko04626//Plant-pathogen interaction	-	GO:0005515//protein binding;GO:0032550	GO:0042742//defense response to bacterium;GO:0044267//cellular protein metabolic process
Unigene0035640	60S acidic ribosomal family protein [Arabidopsis thaliana]	24h VS 0h	-14.4448	3.15e-05	0.00467496	yes	ko03010//Ribosome	GO:0044444//cytoplasmic part;GO:0043229//intracellular organelle;GO:0030529//ribonucleoprotein complex	-	-
Unigene0015726	--	24h VS 0h	-14.7874	2.34e-06	0.000468975	yes	-	-	-	-
Unigene0099911	--	24h VS 0h	-14.849	1.12e-05	0.00185769	yes	-	-	-	-
Unigene0016778	--	24h VS 0h	-14.8589	1.41e-06	0.000298347	yes	-	-	-	-
Unigene0096118	nad3 gene product (mitochondrion) [Gracilariophila oryzoides]	24h VS 0h	-14.8807	2.49e-05	0.0037602	yes	ko01100//Metabolic pathways;ko00190//Oxidative phosphorylation	GO:0016020//membrane	GO:0016491//oxidoreductase activity	-
Unigene0088338	cytochrome c oxidase subunit I [Lingulodinium polyedrum]	24h VS 0h	-15.3432	1.5e-06	0.000314856	yes	ko01100//Metabolic pathways;ko00190//Oxidative phosphorylation	-	-	-
Unigene0000435	--	48h VS 0h	13.3998	1.3e-08	0.00061394	yes	--	-	-	-	-
Unigene0006192	small subunit ribosomal protein S3e [Nannochloropsis gaditana CCMP526]	48h VS 0h	-11.9395	8.73e-06	0.0306541	yes	small subunit ribosomal protein S3e [Nannochloropsis gaditana CCMP526]	ko03010//Ribosome	-	-	-
Unigene0008548	--	48h VS 0h	-11.1254	1.2e-06	0.00987666	yes	--	-	-	-	-
Unigene0008549	PREDICTED: probable uridine nucleosidase 2-like [Solanum lycopersicum]	48h VS 0h	-11.8701	5.44e-06	0.0211026	yes	PREDICTED: probable uridine nucleosidase 2-like [Solanum lycopersicum]	-	-	-	-
Unigene0016207	--	48h VS 0h	-5.31584	4.1e-08	0.00087987	yes	--	-	-	-	-
Unigene0016209	--	48h VS 0h	-4.66522	4.27e-09	0.000405314	yes	--	-	-	-	-
Unigene0016778	--	48h VS 0h	-14.8589	1.8e-06	0.0113952	yes	--	-	-	-	-
Unigene0016871	--	48h VS 0h	-11.3934	5.07e-06	0.0211026	yes	--	-	-	-	-
Unigene0018998	Ubiquitin [Medicago truncatula]	48h VS 0h	-12.1245	4.21e-06	0.0192283	yes	Ubiquitin [Medicago truncatula]	ko03010//Ribosome	-	-	-
Unigene0020232	small heat shock protein, hsp20 family [Cyanidioschyzon merolae strain 10D]	48h VS 0h	13.579	4.26e-06	0.0192283	yes	small heat shock protein, hsp20 family [Cyanidioschyzon merolae strain 10D]	ko04141//Protein processing in endoplasmic reticulum	-	-	-
Unigene0022234	--	48h VS 0h	13.8283	3.74e-06	0.0192283	yes	--	-	-	-	-
Unigene0022375	Heat shock protein 90.1 [Theobroma cacao]	48h VS 0h	-14.4172	1.28e-05	0.0404106	yes	Heat shock protein 90.1 [Theobroma cacao]	ko04141//Protein processing in endoplasmic reticulum;ko04626//Plant-pathogen interaction	-	GO:0005515//protein binding;GO:0032550	GO:0042742//defense response to bacterium;GO:0044267//cellular protein metabolic process
Unigene0024266	--	48h VS 0h	12.5081	7.63e-06	0.0278396	yes	--	-	-	-	-
Unigene0029231	--	48h VS 0h	-6.54203	2.62e-08	0.000826749	yes	--	-	-	-	-
Unigene0029249	cytoplasmic ribosomal protein L18 [Ectocarpus siliculosus]	48h VS 0h	-11.3073	1.63e-05	0.0455508	yes	cytoplasmic ribosomal protein L18 [Ectocarpus siliculosus]	ko03010//Ribosome	GO:0005773//vacuole;GO:0015934//large ribosomal subunit;GO:0016020//membrane	GO:0005198//structural molecule activity	GO:0010467//gene expression
Unigene0032973	PREDICTED: ubiquitin-60S ribosomal protein L40-like [Brachypodium distachyon]	48h VS 0h	-12.6854	1.25e-06	0.00987666	yes	PREDICTED: ubiquitin-60S ribosomal protein L40-like [Brachypodium distachyon]	-	GO:0043229//intracellular organelle	-	-
Unigene0034877	--	48h VS 0h	-5.00251	1.03e-05	0.0337423	yes	--	-	-	-	-
Unigene0035405	solanesyl diphosphate synthase [Chlamydomonas reinhardtii]	48h VS 0h	-3.59601	1.53e-05	0.0440426	yes	solanesyl diphosphate synthase [Chlamydomonas reinhardtii]	ko01110//Biosynthesis of secondary metabolites;ko00900//Terpenoid backbone biosynthesis	-	-	-
Unigene0035457	heat shock protein [Galdieria sulphuraria]	48h VS 0h	13.3553	8.46e-07	0.00891516	yes	heat shock protein [Galdieria sulphuraria]	ko04141//Protein processing in endoplasmic reticulum	-	-	-
Unigene0039490	--	48h VS 0h	-3.01765	5.56e-06	0.0211026	yes	--	-	-	-	-
Unigene0045331	ornithine decarboxylase 2 [Phaeodactylum tricornutum CCAP 1055/1]	48h VS 0h	-2.20692	1.02e-05	0.0337423	yes	ornithine decarboxylase 2 [Phaeodactylum tricornutum CCAP 1055/1]	ko01100//Metabolic pathways;ko01110//Biosynthesis of secondary metabolites;ko00480//Glutathione metabolism;ko00330//Arginine and proline metabolism	-	-	-
Unigene0050909	Csf-3 [Cucumis sativus]	48h VS 0h	-2.14994	2.71e-06	0.0151371	yes	Csf-3 [Cucumis sativus]	ko03010//Ribosome	GO:0005911//cell-cell junction;GO:0015934//large ribosomal subunit;GO:0016020//membrane;GO:0030312;GO:0044437;GO:0031981//nuclear lumen	GO:0005198//structural molecule activity	GO:0010467//gene expression
Unigene0051504	2-cys peroxiredoxin [Dunaliella viridis]	48h VS 0h	6.62937	3.15e-07	0.00427283	yes	2-cys peroxiredoxin [Dunaliella viridis]	-	-	-	-
Unigene0052679	PREDICTED: basic 7S globulin [Vitis vinifera]	48h VS 0h	-9.02837	1.72e-05	0.046618	yes	PREDICTED: basic 7S globulin [Vitis vinifera]	-	GO:0005618//cell wall;GO:0016020//membrane	-	-
Unigene0060215	ATP synthase subunit beta [Medicago truncatula]	48h VS 0h	-6.33422	1.8e-06	0.0113952	yes	ATP synthase subunit beta [Medicago truncatula]	-	-	-	-
Unigene0060377	Tar1p [Medicago truncatula]	48h VS 0h	13.0752	9.66e-07	0.00916262	yes	Tar1p [Medicago truncatula]	-	-	-	-
Unigene0061000	40S ribosomal protein S6 [Saprolegnia diclina VS20]	48h VS 0h	-11.5347	3.66e-07	0.00434174	yes	40S ribosomal protein S6 [Saprolegnia diclina VS20]	ko03010//Ribosome	GO:0005840//ribosome	GO:0097159//organic cyclic compound binding;GO:0005198//structural molecule activity;GO:0036094//small molecule binding	GO:0009987//cellular process;GO:0010467//gene expression
Unigene0061077	--	48h VS 0h	13.1495	2.26e-07	0.00357742	yes	--	-	-	-	-
Unigene0061768	cytochrome c oxidase subunit 2 (mitochondrion) [Cyanophora paradoxa]	48h VS 0h	-15.5019	4.03e-06	0.0192283	yes	cytochrome c oxidase subunit 2 (mitochondrion) [Cyanophora paradoxa]	ko01100//Metabolic pathways;ko00190//Oxidative phosphorylation	GO:0016020//membrane	-	-
Unigene0072980	cytochrome c oxidase subunit 3 [Nephroselmis olivacea]	48h VS 0h	-16.3327	1.72e-06	0.0113952	yes	cytochrome c oxidase subunit 3 [Nephroselmis olivacea]	ko01100//Metabolic pathways;ko00190//Oxidative phosphorylation	GO:0043231//intracellular membrane-bounded organelle;GO:0016020//membrane	GO:0016491//oxidoreductase activity	GO:0022904//respiratory electron transport chain
Unigene0078966	Atp6 [Ostreococcus tauri]	48h VS 0h	-15.5295	2e-06	0.0118229	yes	Atp6 [Ostreococcus tauri]	ko01100//Metabolic pathways;ko00190//Oxidative phosphorylation	GO:0016020//membrane	-	GO:0006810//transport
Unigene0079498	apocytochrome b (mitochondrion) [Pyropia haitanensis]	48h VS 0h	-14.0912	5.52e-06	0.0211026	yes	apocytochrome b (mitochondrion) [Pyropia haitanensis]	ko01100//Metabolic pathways;ko00190//Oxidative phosphorylation;ko00910//Nitrogen metabolism	GO:0043231//intracellular membrane-bounded organelle;GO:0044425//membrane part	GO:0003824//catalytic activity	GO:0055114//oxidation-reduction process;GO:0044237//cellular metabolic process
Unigene0088338	cytochrome c oxidase subunit I [Lingulodinium polyedrum]	48h VS 0h	-10.0517	1.42e-05	0.0421824	yes	cytochrome c oxidase subunit I [Lingulodinium polyedrum]	ko01100//Metabolic pathways;ko00190//Oxidative phosphorylation	-	-	-
Unigene0093721	guanine nucleotide-binding protein subunit beta-2-like 1 [Saprolegnia diclina VS20]	48h VS 0h	-11.9671	4.64e-08	0.00087987	yes	guanine nucleotide-binding protein subunit beta-2-like 1 [Saprolegnia diclina VS20]	-	GO:0005840//ribosome;GO:0031981//nuclear lumen;GO:0009536//plastid	GO:0016772//transferase activity, transferring phosphorus-containing groups	GO:0006412//translation;GO:0010038//response to metal ion;GO:0022613//ribonucleoprotein complex biogenesis;GO:0009755//hormone-mediated signaling pathway;GO:0006796//phosphate-containing compound metabolic process;GO:0022622//root system development;GO:0009737//response to abscisic acid
Unigene0099911	--	48h VS 0h	-14.849	1.37e-05	0.0420171	yes	--	-	-	-	-
