# Supplementary material for: Panax notoginseng Root Cell Death Caused by the Autotoxic Ginsenoside Rg1 Is Due to Over-Accumulation of ROS, as Revealed by Transcriptomic and Cellular Approaches
Source: Front Plant Sci. 2018 Feb 28;9:264. doi: 10.3389/fpls.2018.00264 (PMC5836058; doi:10.3389/fpls.2018.00264)
Supplement: Table S5 — Differentially expressed unigenes related to the response to ROS, ROS scavenging enzymes, cell wall decomposition, the cell membrane, xenobiotic detoxification, transcription factors, and protein kinases. [file Table5.xls]

## Sheet: IDs in Figure 5
Table S5 Differentially expressed unigenes related to the response to ROS, ROS scavenging enzymes, cell wall decomposition, the cell membrane, xenobiotic detoxification, transcription factors, and protein kinases.					Average RPKM
Function classification		No.	GeneID	Description	0h	3h	12h	24h	48h
Kinase		1	Unigene0004168	PREDICTED: serine/threonine protein kinase pakD like [Cicer arietinum]	0	0	0.693847	1.85749	0
		2	Unigene0014717	PREDICTED: cyclin dependent kinase 120like [Cicer arietinum]	0	0	0.910872	2.1775	0
		3	Unigene0018379	PREDICTED: pyruvate kinase, cytosolic isozyme like [Cicer arietinum]	0	0	0.680805	1.58429	0
		4	Unigene0059201	PREDICTED: nodulation receptor kinase like [Fragaria vesca subsp. vesca]	0	0.233682	5.78227	3.02134	3.32895
		5	Unigene0065345	Adenosine kinase [Medicago truncatula]	0	0	2.24163	1.61812	0
		6	Unigene0068425	cytosolic phosphoglycerate kinase [Pisum sativum]	0	0	1.0218	1.05691	0
		7	Unigene0073223	Ribokinase [Medicago truncatula]	0	0	0.536392	1.86848	0
		8	Unigene0075547	CBL interacting protein kinase [Medicago truncatula]	0	0	1.88017	2.01363	0
		9	Unigene0079085	Leucine rich receptor like protein kinase family protein [Theobroma cacao]	1.97289	0.0406336	1.02508	1.49315	0.926977
		10	Unigene0079824	PREDICTED: wall associated receptor kinase 1 like [Fragaria vesca subsp. vesca]	6.62467	0.274921	0	0	0
		11	Unigene0093005	PREDICTED: glycogen synthase kinase 3 homolog MsK010like isoform X4 [Cicer arietinum]	0	0	2.98538	2.69304	0
		12	Unigene0094917	cytosolic phosphoglycerate kinase [Pisum sativum]	0	0.0650224	1.17058	1.61367	0
		13	Unigene0098995	PREDICTED: casein kinase II subunit beta0like isoform X1 [Cicer arietinum]	0	0	1.20039	1.24942	0
Response to ROS		14	Unigene0003250	PREDICTED: glyceraldehyde-3-phosphate dehydrogenase, cytosolic-like [Cicer arietinum]	0	0	2.61719	2.11136	0
		15	Unigene0005343	PREDICTED: glyceraldehyde-3-phosphate dehydrogenase, cytosolic-like [Cicer arietinum]	0	0	2.89305	3.76784	0
		16	Unigene0085791	Heat shock protein [Medicago truncatula]	0	0	1.18068	1.40814	0
		17	Unigene0007567	PREDICTED: 17.8 kDa class I heat shock protein-like [Cicer arietinum]	0.0280766	0	1.32917	2.15523	0
		18	Unigene0007930	PREDICTED: polyadenylate-binding protein RBP45-like [Cicer arietinum]	0	0	3.21668	2.93212	0
		19	Unigene0055858	PREDICTED: GDP-L-galactose phosphorylase 1-like [Cicer arietinum]	0	0	1.74559	1.76566	0
		20	Unigene0062276	Photosystem II 5 kDa protein [Medicago truncatula]	0	0	4.42523	3.27208	0
		21	Unigene0074306	RNA-binding protein [Medicago truncatula]	0	0	2.01573	1.61479	0
		22	Unigene0079342	PREDICTED: probable mediator of RNA polymerase II transcription subunit 37c-like [Cicer arietinum]	0	0	1.52514	0.97506	0
		23	Unigene0093901	26S proteasome non-ATPase regulatory subunit [Medicago truncatula]	0	0	1.51905	1.22445	0
ROS-scavenging enzymes	superoxide dismutase (SOD)	24	Unigene0049157	Cu/Zn superoxide dismutase II [Pisum sativum]	0	0	1.94255	2.55579	0
		25	Unigene0078267	superoxide dismutase [Pisum sativum]	0	0	2.36159	1.86116	0
		26	Unigene0085548	Superoxide dismutase [Medicago truncatula]	0	0	7.86981	6.59763	0
	catalase (CAT)	27	Unigene0096156	catalase 1 [Pisum sativum]	0	0	0.987717	2.92609	0
		28	Unigene0087936	catalase 1 [Pisum sativum]	0	0	1.09488	1.55993	0
	ascorbate peroxidase (APX)	29	Unigene0008471	ascorbate peroxidase [Luffa aegyptiaca]	0	0	5.93153	11.0984	0.0985582
		30	Unigene0008472	Cytosolic ascorbate peroxidase [Medicago truncatula]	0	0	10.0487	8.83658	0.104356
	peroxidase (POD)	31	Unigene0033050	cell wall peroxidase [Capsicum annuum]	72.1391	122.057	97.5632	168.672	93.0931
		32	Unigene0000124	Peroxidase [Medicago truncatula]	0	0	2.60711	3.6844	0.0802218
		33	Unigene0024044	Peroxidase [Medicago truncatula]	0	0	3.36399	2.43799	0
	monodehydroascorbate reductase (MDHAR)	34	Unigene0060698	monodehydroascorbate reductase I [Pisum sativum]	0	0	1.28177	1.45714	0.0819151
	glutathione S transferase (GST)	35	Unigene0025609	glutathione S transferase [Grimmia pilifera]	0	0	0.379591	1.30528	2.87091
		36	Unigene0063107	PREDICTED: probable glutathione S transferase0like [Cicer arietinum]	0	0	1.38991	2.48998	0
		37	Unigene0072579	PREDICTED: probable glutathione S transferase like [Cicer arietinum]	0.0542051	0	5.02266	5.731	0.200296
		38	Unigene0086077	PREDICTED: glutathione S transferase F90like [Cicer arietinum]	0	0	0.974834	2.47222	0
Detoxification	cytochrome P450s	39	Unigene0006872	cytochrome P450 [Narcissus tazetta]	6.45279	0.077985	0	0	0
		40	Unigene0047053	Cytochrome P450 likeTBP [Medicago truncatula]	0.0479189	0.207719	2.20822	3.69329	0.0590225
		41	Unigene0062692	PREDICTED: cytochrome P450 78A3-like [Cicer arietinum]	0	0	4.06819	3.29124	0
		42	Unigene0093955	PREDICTED: cytochrome P450 83B1-like [Cicer arietinum]	0	0	4.93089	4.20503	0
	ABC transporters	43	Unigene0047981	ABC transporter [Thalassiosira pseudonana CCMP1335]	0	0.33163	0.772304	2.90284	1.58583
		44	Unigene0047982	ABC transporter [Thalassiosira pseudonana CCMP1335]	0.0252559	0.18334	0.447645	1.60127	2.165
		45	Unigene0065430	ABC transporter related; Choline dehydrogenase [Medicago truncatula]	0	0	1.43345	1.91735	0
		46	Unigene0071265	PREDICTED: ABC transporter E family member 2-like [Glycine max]	0	0	0.631227	2.23307	0
	other transporters	47	Unigene0066067	YSL transporter [Medicago truncatula]	0	0	3.48302	2.44299	0
		48	Unigene0096352	PREDICTED: vacuolar amino acid transporter 1 [Vitis vinifera]	0	0.34403	0.704414	1.59262	1.22153
		49	Unigene0003806	PREDICTED: LOW QUALITY PROTEIN: uncharacterized transporter C460.05-like [Solanum lycopersicum]	2.51663	1.26747	0.116497	0.0480693	1.19486
		50	Unigene0055858	PREDICTED: membrane magnesium transporter-like [Cicer arietinum]	0	0	1.74559	1.76566	0
Cell wall decomposition	glycoside hydrolases	51	Unigene0014244	O-Glycosyl hydrolases family 17 protein [Theobroma cacao]	4.64042	9.09533	10.2349	17.0506	8.7912
		52	Unigene0083075	P-loop containing nucleoside triphosphate hydrolases superfamily protein [Theobroma cacao]	0	0	1.6038	1.85503	0
	glucanase	53	Unigene0062683	Endo-beta-1 4-glucanase [Medicago truncatula]	0	0	1.03371	1.07429	0
		54	Unigene0082755	endo-1,4-beta-glucanase [Pisum sativum]	0	0	2.1366	1.7285	0
	glucosidase	55	Unigene0013028	beta-glucosidase G3 [Medicago truncatula]	0	0	4.16381	1.94757	0.140479
		56	Unigene0024911	PREDICTED: glucan endo-1,3-beta-glucosidase-like protein 2-like [Cicer arietinum]	0	0	3.85337	2.88138	0
		57	Unigene0076260	PREDICTED: glucosidase 2 subunit beta-like [Cicer arietinum]	0	0	0.715569	1.54724	0
	transglucosylase	58	Unigene0016020	PREDICTED: xyloglucan endotransglucosylase/hydrolase protein 9-like [Cicer arietinum]	0	0	1.42403	1.49171	0
		59	Unigene0092797	Xyloglucan endotransglucosylase/hydrolase [Medicago truncatula]	0	0	3.74718	3.69307	0.0571221
	Chitinase	60	Unigene0092939	class1 chitinase [Pisum sativum]	0	0	2.29854	2.53228	0
Cell membrane related genes	transmembrane protein	61	Unigene0093901	Transmembrane protein 214-A isoform 1 [Theobroma cacao]	0	0	1.51905	1.22445	0
		62	Unigene0085791	Transmembrane emp24 domain-containing protein [Medicago truncatula]	0	0	1.18068	1.40814	0
		63	Unigene0074306	PREDICTED: transmembrane emp24 domain-containing protein p24beta3-like [Cicer arietinum]	0	0	2.01573	1.61479	0
	other membrane protein	64	Unigene0003250	PREDICTED: outer plastidial membrane protein porin-like [Cicer arietinum]	0	0	2.61719	2.11136	0
		65	Unigene0007930	Outer plastidial membrane protein porin [Medicago truncatula]	0	0	3.21668	2.93212	0
		66	Unigene0005343	Endomembrane protein 70 protein family isoform 1 [Theobroma cacao]	0	0	2.89305	3.76784	0
		67	Unigene0062276	Integral to membrane, endoplasmic reticulum [Theobroma cacao]	0	0	4.42523	3.27208	0
		68	Unigene0007567	membrane protein ycf1, partial [Astragalus depressus]	0.0280766	0	1.32917	2.15523	0
		69	Unigene0079342	PREDICTED: LOW QUALITY PROTEIN: ER membrane protein complex subunit 7 homolog [Cicer arietinum]	0	0	1.52514	0.97506	0
		70	Unigene0087936	Membrane lipoprotein [Theobroma cacao]	0	0	1.09488	1.55993	0
Transcriptional factors	Eukaryotic translation initiation factor	71	Unigene0001977	Eukaryotic translation initiation factor [Medicago truncatula]	0.027249	0	0.727173	1.93832	0
		72	Unigene0007818	Eukaryotic translation initiation factor 4E type 3 [Medicago truncatula]	0	0	1.00979	1.90194	0
		73	Unigene0019588	Eukaryotic translation initiation factor 3 subunit [Medicago truncatula]	0	0	0.901106	1.24397	0
		74	Unigene0027619	Eukaryotic translation initiation factor 3 subunit A [Medicago truncatula]	0	0	2.09506	2.36847	0
		75	Unigene0067670	PREDICTED: eukaryotic translation initiation factor 3 subunit L0like [Cicer arietinum]	0	0	1.06588	1.30682	0
		76	Unigene0078830	translation initiation factor eIF05 [Galdieria sulphuraria]	4.57253	0.139161	0	0	0.0548513
		77	Unigene0005261	PREDICTED: eukaryotic translation initiation factor 5A020like [Cicer arietinum]	0	0	5.50661	6.8691	0
		78	Unigene0079945	PREDICTED: eukaryotic translation initiation factor 3 subunit B0like [Cicer arietinum]	0	0	1.91525	1.68347	0
		79	Unigene0072010	Eukaryotic translation initiation factor 3 subunit K [Medicago truncatula]	0	0	1.0567	1.14223	0
		80	Unigene0073620	PREDICTED: eukaryotic translation initiation factor 3 subunit E0like [Cicer arietinum]	0	0	2.34286	2.16993	0
		81	Unigene0073053	PREDICTED: eukaryotic translation initiation factor 5A020like [Cicer arietinum]	0	0	3.95605	3.92343	0
		82	Unigene0082803	PREDICTED: eukaryotic translation initiation factor 3 subunit M0like [Glycine max]	0	0	3.05417	1.8024	0
		83	Unigene0085314	Eukaryotic translation initiation factor [Medicago truncatula]	0	0	1.33459	1.12334	0
		84	Unigene0093226	PREDICTED: eukaryotic translation initiation factor 1A0like [Cicer arietinum]	0	0.0592145	3.91826	3.74802	0.120566
		85	Unigene0093863	PREDICTED: eukaryotic translation initiation factor 5A020like [Cicer arietinum]	0	0	2.46556	2.53261	0
	translation factor	86	Unigene0085511	translation initiation factor [Pisum sativum]	0	0	2.26546	2.10248	0
		87	Unigene0067538	PREDICTED: translation initiation factor IF020like [Cicer arietinum]	0	0	2.61672	3.96149	0.0352393
		88	Unigene0080671	PREDICTED: transcription initiation factor TFIID subunit 30like isoform X2 [Cicer arietinum]	0	0	0.703409	2.65201	0
		89	Unigene0020150	transcription factor BTF3 like protein [Phytophthora sojae]	5.73489	0.974398	0.249908	0.987721	2.26164
		90	Unigene0088062	transcription factor [Vicia faba var. minor]	0	0.0516873	1.26673	2.31001	0
		91	Unigene0074734	Translation factor Sui1 like protein [Medicago truncatula]	0	0	3.46006	2.77904	0
		92	Unigene0080335	Translation factor Sui1 like protein [Medicago truncatula]	0	0	1.18255	2.09174	0
		93	Unigene0071648	PREDICTED: nuclear transcription factor Y subunit C090like [Cicer arietinum]	0	0	1.30356	1.20082	0
		94	Unigene0065064	PREDICTED: nuclear transport factor 20like [Cicer arietinum]	0	0	3.12426	4.87784	0
		95	Unigene0065066	translational elongation factor 1 subunit Bbeta [Pisum sativum]	0	0	3.68544	3.93943	0.071206
		96	Unigene0086410	PREDICTED: myb family transcription factor APL0like [Cicer arietinum]	0	0	1.1454	1.87977	0
		97	Unigene0065940	MADS box transcription factor PEAM1 [Pisum sativum]	0	0.279726	4.27756	3.7641	0
